# Supplementary material for: A Multi-Omics Analysis of Mucosal-Associated-Invariant T Cells Reveals Key Drivers of Distinct Modes of Activation
Source: Front Immunol. 2021 May 24;12:616967. doi: 10.3389/fimmu.2021.616967 (PMC8183572; doi:10.3389/fimmu.2021.616967)
Supplement: Supplementary file 8 [file Table_1.xlsx]

## Sheet: Sheet 1 - SupplementaryTable1
SupplementaryTable1
Transkription factors identified in RNA-Seq
ensembl_gene_ID	hgnc_symbol	LOG2(FC)_E.coli-treated MAIT cells	padj.E.coli-treated MAIT cells	Differential-expression_E.coli-treated MAIT cells	LOG2(FC)_a-CD3/CD28-treated MAIT cells	padj.a-CD3/CD28-treated MAIT cells	Differential expression_a-CD3/CD28-treated MAIT cells
ENSG00000001167	NFYA	0.03419303626760061	0.7589383182736913	FALSE	-0.2040007648565997	0.043187621913718784	FALSE
ENSG00000005513	SOX8	0.15543152771369312	0.7698294400693475	FALSE	0.8204372825941068	0.1363891348571018	FALSE
ENSG00000005801	ZNF195	0.15423777528321395	0.44819669170983595	FALSE	0.3370087340502654	0.05102353123397007	FALSE
ENSG00000005889	ZFX	0.045572522797261913	0.7555123682907883	FALSE	-0.18967850118568744	0.026253637363637176	FALSE
ENSG00000006194	ZNF263	0.19017341448117395	0.17478696057151522	FALSE	0.18849622399761304	0.28836753516665437	FALSE
ENSG00000006704	GTF2IRD1	-1.9756366418835396	0.008521751205109814	TRUE	-1.8873151475040655	0.0015457655296145579	TRUE
ENSG00000007372	PAX6	-1.2448304822980363	0.06464370134026881	FALSE	-1.9239339669421966	0.0017146024344387616	TRUE
ENSG00000007866	TEAD3	1.7859647251094686	3.2282794038271655e-4	TRUE	1.1223980168847787	0.05545663063898911	FALSE
ENSG00000008441	NFIX	-0.5366316115145062	0.38228343866615133	FALSE	0.5044411322690517	0.29961863389946525	FALSE
ENSG00000010030	ETV7	4.116779048214195	2.961392478113897e-35	TRUE	3.43573189872586	3.958962808307741e-15	TRUE
ENSG00000010244	ZNF207	-0.2134288553127015	0.04404920812015317	FALSE	-0.298891415206773	0.006320218281160313	TRUE
ENSG00000010539	ZNF200	0.63326443547695	4.604403536022307e-4	TRUE	-0.16676308080950847	0.3018504832003927	FALSE
ENSG00000010803	SCMH1	-0.18219928298357232	0.19563292679129357	FALSE	-0.2730840750344224	0.11807611983908002	FALSE
ENSG00000010818	HIVEP2	0.5567987047288279	2.0058359075365334e-6	TRUE	0.26246806823026736	0.03406486786978814	FALSE
ENSG00000011243	AKAP8L	-0.1325472196045361	0.17403828519129455	FALSE	-0.4001432989236481	1.6678704825910417e-5	TRUE
ENSG00000011451	WIZ	0.3764704424455884	0.022992681405493206	FALSE	0.5679500397510989	1.4320208879583902e-4	TRUE
ENSG00000011590	ZBTB32	7.0475432729245435	1.5504110521993803e-52	TRUE	6.491724364205479	1.6368050400430974e-33	TRUE
ENSG00000018869	ZNF582	-0.29332735963445444	0.08965200822304774	FALSE	-0.37777763517550705	0.019691343431454303	FALSE
ENSG00000020256	ZFP64	-0.3955878706577344	0.035452428018539095	FALSE	-0.13730236115657501	0.4343680639499373	FALSE
ENSG00000020633	RUNX3	0.8391235714682227	3.083655499408194e-11	TRUE	0.414775632597708	0.001814176240149032	TRUE
ENSG00000025156	HSF2	0.0028634071706285587	0.9865597296703837	FALSE	-0.09005233497469511	0.4499656762809422	FALSE
ENSG00000025293	PHF20	-0.13445148436804144	0.3032556737648154	FALSE	-0.10456325670005197	0.4148498580832026	FALSE
ENSG00000025434	NR1H3	-0.667120598721236	0.005443508602196994	TRUE	-0.7545449028694228	9.684981723819311e-4	TRUE
ENSG00000028277	POU2F2	0.19935699255176678	0.33965762594153304	FALSE	0.8236387008871372	1.6457949694276082e-5	TRUE
ENSG00000028839	TBPL1	0.19111294885994526	0.16711569159064696	FALSE	0.0832869685732661	0.5820549082393153	FALSE
ENSG00000029153	ARNTL2	4.828153753547855	1.463243516569702e-13	TRUE	4.305938714505798	1.4300565111697906e-9	TRUE
ENSG00000030419	IKZF2	-0.22222109911382726	0.32108932246465594	FALSE	0.7535143027987479	1.4191934446174905e-6	TRUE
ENSG00000036549	ZZZ3	-0.09932669939662798	0.4831421548807623	FALSE	0.31603752196838575	0.002669085273259938	TRUE
ENSG00000039600	ENSG00000039600	NA	NA	NA	0.9128062583257938	0.2935558355801715	FALSE
ENSG00000041988	THAP3	-0.1130237859145622	0.413508700197086	FALSE	-0.3093423105484061	0.03617877885039072	FALSE
ENSG00000048405	ZNF800	-0.06465249644151078	0.6826273618618255	FALSE	-0.05327361334685661	0.7336709329569315	FALSE
ENSG00000049768	FOXP3	1.2065597385612774	0.11342989398653668	FALSE	4.19810880529452	8.636202822548699e-12	TRUE
ENSG00000050344	NFE2L3	0.5786247019616927	0.011953701000475452	FALSE	2.5518380098712923	3.6558409317310484e-25	TRUE
ENSG00000053254	FOXN3	-0.26916523591546576	0.024661515792649705	FALSE	-0.06379763691747198	0.674156300150229	FALSE
ENSG00000056277	ZNF280C	0.04392876212851478	0.8611965142210822	FALSE	0.18709108592489407	0.46567848080832097	FALSE
ENSG00000057657	PRDM1	1.2991337276156376	9.495856197385425e-28	TRUE	0.8441576155192918	9.943239352242222e-8	TRUE
ENSG00000059122	FLYWCH1	-0.433718708183151	0.09849023567811592	FALSE	-0.6559839538760635	0.004716532713757302	TRUE
ENSG00000059728	MXD1	3.1655966765946433	2.3310016266504112e-141	TRUE	-0.030054935898428045	0.8914363613435621	FALSE
ENSG00000060138	YBX3	2.195755494478947	4.5164930156077196e-10	TRUE	2.473505121582732	1.2127269940243056e-8	TRUE
ENSG00000062194	GPBP1	0.3323575556918586	0.006672661936896069	TRUE	0.11217170689856382	0.207175029919777	FALSE
ENSG00000062370	ZNF112	-2.203571850576876	0.07870087679487645	FALSE	-0.5446521710130554	0.5550199097473197	FALSE
ENSG00000063438	AHRR	-0.9239888960741486	0.11975393894378389	FALSE	-1.969653239730633	9.326914070770962e-5	TRUE
ENSG00000063587	ZNF275	0.28538768699728156	0.06910635641624273	FALSE	0.2305017758276121	0.28185783764378874	FALSE
ENSG00000064961	HMG20B	-0.08547923666753654	0.6493499577706779	FALSE	0.19568133829295964	0.2588978678526431	FALSE
ENSG00000065029	ZNF76	-0.33528140438908766	8.803082220853165e-4	TRUE	-0.31629533982946806	0.01880720516457426	FALSE
ENSG00000065526	SPEN	-0.04894451364429122	0.749670855974045	FALSE	0.29473952647634166	0.040740342164932955	FALSE
ENSG00000065970	FOXJ2	-0.5439207126819334	1.583167540358048e-5	TRUE	-0.7387259731873539	1.2275832076104125e-8	TRUE
ENSG00000065978	YBX1	1.0441932133956628	7.462615465451942e-8	TRUE	1.7154389950497717	3.576483201667991e-15	TRUE
ENSG00000066136	NFYC	-0.013859588891006568	0.93514865309403306	FALSE	0.23496136024525857	0.09481674328467594	FALSE
ENSG00000066336	SPI1	-0.5212744772707553	0.3784694410498215	FALSE	-0.05283770151724167	0.9360325642578043	FALSE
ENSG00000066422	ZBTB11	-0.024907882682246547	0.8849603838490502	FALSE	-0.1106475797554361	0.2933348368466437	FALSE
ENSG00000066697	MSANTD3	0.02282055738193834	0.8955619675939133	FALSE	-0.13956914819740607	0.32855175983344503	FALSE
ENSG00000066827	ZFAT	-0.11145424923882163	0.4142886342271549	FALSE	-0.2160224968831187	0.10727037530637916	FALSE
ENSG00000067066	SP100	0.9591156538188158	3.743828215834808e-11	TRUE	0.5649477461296164	0.002814100117310919	TRUE
ENSG00000067082	KLF6	0.4608508929208982	9.638163434165315e-4	TRUE	8.122502589431945e-4	0.9961228063751638	FALSE
ENSG00000067646	ZFY	0.1618888956840038	0.17500841794689784	FALSE	-0.07562675722297732	0.5468994807125576	FALSE
ENSG00000068305	MEF2A	0.29645835180631525	0.004203549870035422	TRUE	0.21949624978200133	0.06033246784088714	FALSE
ENSG00000068323	TFE3	0.5187062078704869	1.5451731654550976e-5	TRUE	-0.09925753936972853	0.4486371466280872	FALSE
ENSG00000069667	RORA	0.05045678327258338	0.7694242870870711	FALSE	-0.35962126660265564	0.0036861733272158855	TRUE
ENSG00000070444	MNT	-1.0055845852587153	9.417271621220177e-8	TRUE	-0.7503275484066546	1.6704166610702935e-6	TRUE
ENSG00000070476	ZXDC	-0.27077439905051565	0.014852961174562942	FALSE	-0.5302538801115295	7.321115093240672e-5	TRUE
ENSG00000071564	TCF3	0.14250652018978646	0.3873240539350316	FALSE	0.6116464114447693	3.7263650881573914e-4	TRUE
ENSG00000071655	MBD3	0.3094861132870393	0.05648519745081569	FALSE	0.6766905726159584	4.660642374490357e-5	TRUE
ENSG00000072310	SREBF1	1.7251837634702587	2.389587161149336e-12	TRUE	2.1932222440220546	1.2037472079274322e-18	TRUE
ENSG00000072736	NFATC3	-0.5196525606003377	8.061410012803685e-8	TRUE	-0.17594444234789305	0.10865164238432537	FALSE
ENSG00000073282	TP63	-1.8058923455841023	0.03364777279555242	FALSE	-0.7564585955655425	0.41171621815491954	FALSE
ENSG00000073861	TBX21	1.4743565863974417	3.1068779098478947e-15	TRUE	1.8122731304540043	3.091487217684099e-15	TRUE
ENSG00000074657	ZNF532	-0.3134292040855847	0.34227783132448286	FALSE	-0.4426293202439664	0.16158583628508463	FALSE
ENSG00000075407	ZNF37A	0.2571724653887422	0.19794965318782162	FALSE	0.3834136169237958	0.011642927673414662	FALSE
ENSG00000075426	FOSL2	1.2670586702869087	2.822236486353886e-21	TRUE	0.3310828538327731	0.13185429199969526	FALSE
ENSG00000076108	BAZ2A	0.048202676565099974	0.7527279992417188	FALSE	-0.31216250842056253	0.015771695923623	FALSE
ENSG00000077092	RARB	-1.8894974899083774	5.633848752818099e-5	TRUE	-1.7167798555153682	9.179941590127385e-5	TRUE
ENSG00000077150	NFKB2	2.312028485448809	6.100920746936531e-41	TRUE	2.1311926086725106	7.360016755796932e-34	TRUE
ENSG00000079263	SP140	0.6247132393270332	1.7457293774719446e-7	TRUE	0.4271033850565596	0.0030333069565911565	TRUE
ENSG00000079432	CIC	0.5859593029925829	0.0012091760853736565	TRUE	0.2260112905329173	0.2926723724886653	FALSE
ENSG00000080298	RFX3	-0.6229928232932235	2.536323749834656e-7	TRUE	-1.1312125504133288	4.788585328828193e-14	TRUE
ENSG00000080603	SRCAP	-0.12011121972284615	0.5726564537238867	FALSE	0.13123203602981573	0.5477577576107294	FALSE
ENSG00000081059	TCF7	-1.80963511842238	8.656023966303577e-26	TRUE	-1.5247477604303652	1.2066724296036578e-11	TRUE
ENSG00000081189	MEF2C	-2.509498823843737	3.9611397825769785e-4	TRUE	-1.990982832933473	0.00019508577317823471	TRUE
ENSG00000081386	ZNF510	-0.6468571501072868	1.8055139665728136e-7	TRUE	-0.7121465112487765	7.66774462213738e-9	TRUE
ENSG00000081665	ZNF506	-0.21026330354833556	0.17510246306111218	FALSE	-0.5017961818571806	3.883491986456481e-4	TRUE
ENSG00000082641	NFE2L1	0.765466284778287	7.14498138823781e-12	TRUE	0.3385797582886031	0.02116459121982885	FALSE
ENSG00000083812	ZNF324	-0.20410064411963916	0.15376084039029395	FALSE	-0.2487933018429803	0.10109609171691286	FALSE
ENSG00000083814	ZNF671	-0.47227261097747447	2.579535821072268e-4	TRUE	-0.635481434984144	0.0010712425726822038	TRUE
ENSG00000083817	ZNF416	-0.15832608742912135	0.19452482958028916	FALSE	-0.36670331885605223	0.041562175632522014	FALSE
ENSG00000083828	ZNF586	-0.2693608758204691	0.021067017322683013	FALSE	-0.49638092030233855	1.0711145419495682e-4	TRUE
ENSG00000083838	ZNF446	-0.8380040825565948	1.9816339077991362e-4	TRUE	-1.103678342907921	2.6301664362243003e-9	TRUE
ENSG00000083844	ZNF264	0.0649604105040321	0.6340619706109347	FALSE	-0.493458918946048	1.223447218243811e-4	TRUE
ENSG00000084093	REST	-0.15639645443742584	0.1736816995937625	FALSE	-0.2196315509598899	0.01832269822512796	FALSE
ENSG00000084676	NCOA1	0.0901914024143633	0.3429995550038351	FALSE	-0.25874141746342044	0.007647858818935534	TRUE
ENSG00000085274	MYNN	0.20910443062761744	0.14873334515877973	FALSE	0.03772261780500902	0.7375332607217625	FALSE
ENSG00000085644	ZNF213	-0.6932995453450974	0.0012974699091431098	TRUE	-0.44693562747506965	0.051626603834631815	FALSE
ENSG00000086102	NFX1	0.07156164809763131	0.5409232328905308	FALSE	0.16349878747876492	0.06989156810638529	FALSE
ENSG00000087903	RFX2	-0.5448640449633235	0.07281523466678277	FALSE	-0.8071802244384814	0.0010352310966547334	TRUE
ENSG00000088876	ZNF343	-0.14660541306299044	0.2987224587549625	FALSE	0.05043477612245269	0.7603769327765886	FALSE
ENSG00000088881	EBF4	0.08857524659432998	0.8395217072355263	FALSE	-0.6350655206495881	0.1325893289304493	FALSE
ENSG00000089094	KDM2B	-1.0393641382582277	8.45769676985097e-10	TRUE	-0.5414988117107937	3.009095351676336e-4	TRUE
ENSG00000089335	ZNF302	-0.4502469809586004	0.0026650048154003925	TRUE	-0.5749410940565771	1.0397129318024707e-5	TRUE
ENSG00000089775	ZBTB25	-1.04340511487601	4.313817987014189e-21	TRUE	-0.8024647549353211	2.2952005743375792e-7	TRUE
ENSG00000090447	TFAP4	-1.282326476950022	6.824404777490235e-12	TRUE	0.4873886713139475	0.06558106894561205	FALSE
ENSG00000090612	ZNF268	-0.057227795110307254	0.7199944063370807	FALSE	-0.059299889209992	0.6865750781059112	FALSE
ENSG00000091831	ESR1	-1.3062904945056373	0.0012947723286019135	TRUE	-0.434763132228515	0.4065454023913081	FALSE
ENSG00000095574	IKZF5	-0.457750103172566	1.5170798929874219e-4	TRUE	-0.5751460131525155	1.540060502399817e-5	TRUE
ENSG00000095794	CREM	3.283447279977596	6.322111847370554e-93	TRUE	2.377461160675231	1.7191034161619336e-27	TRUE
ENSG00000095951	HIVEP1	0.9428191132728018	4.472908433885002e-12	TRUE	0.3695729685056468	0.037774911029548684	FALSE
ENSG00000096401	CDC5L	0.5572806121091375	1.710831697847871e-10	TRUE	0.524932704582316	8.062600327369842e-5	TRUE
ENSG00000096654	ZNF184	-0.4218695255675346	4.4549935030765735e-5	TRUE	-0.5734330049686309	2.557008989689495e-9	TRUE
ENSG00000099326	MZF1	-0.6723861510987074	8.824032078085942e-8	TRUE	-0.41218508642136625	0.0056119939205616105	TRUE
ENSG00000099364	FBXL19	0.3745057024249145	0.0375948721100111	FALSE	0.5130660787055135	0.0018775970425449083	TRUE
ENSG00000100105	PATZ1	-0.3061253134912529	0.01860260412892018	FALSE	-0.10242944811925998	0.4868648310717086	FALSE
ENSG00000100207	TCF20	0.3306125258361426	0.007152437124136063	TRUE	0.21682950119345198	0.03429936309810173	FALSE
ENSG00000100219	XBP1	1.581078386202099	9.041178107948325e-18	TRUE	1.019116115863495	3.820178309654895e-6	TRUE
ENSG00000100426	ZBED4	-0.11712975715405763	0.3938582851854643	FALSE	0.06926430989352765	0.6361768272209501	FALSE
ENSG00000100644	HIF1A	3.3362543976011882	4.010443054538211e-116	TRUE	2.1087805654578395	9.130196183285341e-19	TRUE
ENSG00000100811	YY1	-0.21463414182157586	0.024583339872830075	FALSE	-0.13097822711265839	0.2831914002998605	FALSE
ENSG00000101096	NFATC2	1.0013450458405897	1.9981151220412273e-13	TRUE	0.14389701578629904	0.4629960507105441	FALSE
ENSG00000101126	ADNP	-0.2742596246036187	0.015785571290517383	FALSE	-0.23527239485591533	0.06618196198204321	FALSE
ENSG00000101190	TCFL5	-0.5961445406465804	0.0023301007896870817	TRUE	-0.5490147359068491	0.0044638313470979525	TRUE
ENSG00000101216	GMEB2	-0.7375751745457598	3.6283452342562953e-9	TRUE	-0.592130506120447	1.4176695970830316e-5	TRUE
ENSG00000101412	E2F1	-0.7409149434650621	0.03626975442959804	FALSE	0.0827129848574526	0.8492475988914858	FALSE
ENSG00000101457	DNTTIP1	0.5559936173158027	0.01259751918980679	FALSE	0.501838849881358	0.02008765468220974	FALSE
ENSG00000101493	ZNF516	-0.6291452461558472	0.0163763133543713	FALSE	-0.8764006563432342	4.005242407757862e-4	TRUE
ENSG00000101544	ADNP2	0.4263474068643157	0.0046324434537520515	TRUE	0.36344692595719236	0.035844402460700864	FALSE
ENSG00000102034	ELF4	0.5118620134858831	2.9794246656547258e-5	TRUE	0.06315159962789865	0.695351351907062	FALSE
ENSG00000102189	EEA1	-0.5348668386785491	0.00519385930075485	TRUE	0.17834956814351088	0.22689500695864886	FALSE
ENSG00000102349	KLF8	-0.15450433968301075	0.6866123814046758	FALSE	-0.259506889160393	0.4459658576925987	FALSE
ENSG00000102554	KLF5	1.8310114800248356	4.478794871220561e-5	TRUE	-0.1814470284505942	0.7516409302689278	FALSE
ENSG00000102804	TSC22D1	-0.924681814702029	1.1600346819324815e-5	TRUE	-1.1034548894575418	3.3915233067873645e-8	TRUE
ENSG00000102870	ZNF629	0.4542023108064695	0.07619022672352756	FALSE	0.08520019273544092	0.8060287497776872	FALSE
ENSG00000102878	HSF4	0.2449726768631073	0.6004720700840172	FALSE	-0.37949161127562014	0.4380649850318381	FALSE
ENSG00000102901	CENPT	-0.5035708815420459	7.463311017283403e-8	TRUE	-0.5700332184189586	2.9462329673107375e-6	TRUE
ENSG00000102908	NFAT5	0.41361376130510824	0.005769449334278622	TRUE	1.1121640332715814	2.0108073213465208e-10	TRUE
ENSG00000102974	CTCF	-0.10002872734089978	0.2529350480054981	FALSE	-0.15347501962477833	0.14643324487736323	FALSE
ENSG00000102984	ZNF821	-1.1969719336791218	9.685091386498015e-8	TRUE	-0.944668104986198	3.498653926501328e-5	TRUE
ENSG00000103199	ZNF500	-0.5803131322028251	1.1486642258970304e-6	TRUE	-0.7576489152628242	1.8813557813393067e-7	TRUE
ENSG00000103343	ZNF174	-0.6177667463117109	3.171570074872998e-4	TRUE	-0.511960734859114	0.009041021999743055	TRUE
ENSG00000103495	MAZ	-0.24204879632532778	0.07476406700373685	FALSE	0.3521977687936274	0.017111906915397115	FALSE
ENSG00000104221	BRF2	0.556647745697495	6.039606257181234e-4	TRUE	0.40027634945312207	0.010975762126450654	FALSE
ENSG00000104447	TRPS1	0.4199454586646888	0.24598064558676414	FALSE	-1.0336904493177252	7.290867337747574e-4	TRUE
ENSG00000104856	RELB	2.17200114008755	1.6363315672600607e-29	TRUE	2.098498214201688	2.9914281659318604e-25	TRUE
ENSG00000104885	DOT1L	0.30989183497859096	0.08293239672023549	FALSE	1.122136995813504	4.2096377234722544e-7	TRUE
ENSG00000104903	LYL1	-0.9896523134571065	0.04699575549463235	FALSE	-0.7260179409550668	0.06438479211729356	FALSE
ENSG00000104976	SNAPC2	0.07120960593322984	0.8158844533763111	FALSE	0.20698782618109868	0.40465023549338275	FALSE
ENSG00000105127	AKAP8	0.5552562777130274	1.3204842378766484e-6	TRUE	0.5065090362080747	9.884014482414995e-6	TRUE
ENSG00000105136	ZNF419	-0.4526655106972564	0.0013381353200453182	TRUE	-0.8251107757247417	6.270302356158245e-5	TRUE
ENSG00000105497	ZNF175	-0.08168936418204228	0.7706573761355138	FALSE	-0.29145068115873785	0.19204463213490486	FALSE
ENSG00000105516	DBP	-3.059008071200255	2.931630293972401e-68	TRUE	-2.61038380433813	2.2538688597001764e-19	TRUE
ENSG00000105672	ETV2	0.4503702885813936	0.6847284144754112	FALSE	NA	NA	NA
ENSG00000105698	USF2	-0.3761168278926089	5.111133711281639e-4	TRUE	-0.5080908357389754	3.2936435022578904e-5	TRUE
ENSG00000105708	ZNF14	-0.5349129326825547	0.001364580965165351	TRUE	-0.8293408263747177	4.737798077489151e-13	TRUE
ENSG00000105717	PBX4	0.8881427696873153	1.4233970505209597e-6	TRUE	0.15459565808966433	0.4887445152788628	FALSE
ENSG00000105722	ERF	0.23259300728029622	0.25340981961750575	FALSE	0.8959422620440576	1.7823767065078347e-6	TRUE
ENSG00000105732	ZNF574	0.03265242961773897	0.8904934236225032	FALSE	-0.044939678300869014	0.8336154851628013	FALSE
ENSG00000105750	ZNF85	-0.6231422935630989	0.005024312343346798	TRUE	-0.41946512839431477	0.06251766483879047	FALSE
ENSG00000105856	HBP1	-0.3482195810635736	0.0089281028907089	TRUE	-1.0910398201877465	2.6076899887938258e-12	TRUE
ENSG00000105866	SP4	-0.4680508217731959	1.0958206056583258e-4	TRUE	-0.4098028873652821	1.3195300575612041e-5	TRUE
ENSG00000105967	TFEC	-0.6785736788380741	0.37893737814376977	FALSE	-0.028790540261348682	0.972395685702959	FALSE
ENSG00000105991	HOXA1	0.09331857062174419	0.8249354072854294	FALSE	-0.14568496722903412	0.7726711058459736	FALSE
ENSG00000106261	ZKSCAN1	-0.2563905705067854	0.021077150022031633	FALSE	-0.5256291031854738	1.1570328606566786e-8	TRUE
ENSG00000106459	NRF1	0.05850032980574985	0.6412527718247861	FALSE	-0.16378760818455443	0.1438031358113453	FALSE
ENSG00000106546	AHR	0.345002800434686	0.1500582486894315	FALSE	1.369818530651887	1.0964071350350703e-14	TRUE
ENSG00000106554	CHCHD3	0.6270597466132668	1.2925761366747843e-4	TRUE	0.8066138147079005	1.7686327760597305e-5	TRUE
ENSG00000106624	AEBP1	0.9286440148659205	0.13551848890444737	FALSE	1.9325441048547949	1.3208851691420194e-4	TRUE
ENSG00000106948	AKNA	-0.4033262441487069	6.853236671467759e-4	TRUE	-0.9228511599320871	1.3640421847455418e-9	TRUE
ENSG00000107175	CREB3	0.8360244772821945	1.0982892011413556e-7	TRUE	0.7680509005951347	1.3881065182142716e-7	TRUE
ENSG00000107249	GLIS3	1.0389724257972213	3.7857915577728007e-6	TRUE	-0.33587361706241875	0.2839755649535006	FALSE
ENSG00000107485	GATA3	-0.9806524136597993	2.6934877208046946e-7	TRUE	-0.5829987805686458	0.0029048088069643023	TRUE
ENSG00000108509	CAMTA2	0.06304897744884054	0.7252151573805958	FALSE	0.6168040504227877	1.4304114329217442e-5	TRUE
ENSG00000108511	HOXB6	1.6208202392342475	0.01542902109123087	FALSE	1.4679406286615668	0.04865854022000347	FALSE
ENSG00000108788	MLX	0.5206535436118533	5.588542808449626e-4	TRUE	0.6897914838132655	2.899230015088045e-6	TRUE
ENSG00000108924	HLF	-1.9615654829891829	6.447654240650056e-9	TRUE	-2.040941143533081	1.6343002247970116e-10	TRUE
ENSG00000109320	NFKB1	1.5059445185517473	1.5983862267697064e-37	TRUE	1.924182792999576	2.5218653555173855e-31	TRUE
ENSG00000109381	ELF2	-0.27121202705072217	0.007679021499819056	TRUE	-0.8255612320361493	3.5960670177402178e-12	TRUE
ENSG00000109787	KLF3	-1.0641896818902221	3.9954504793967307e-23	TRUE	-1.3522973635025257	1.344656532133086e-18	TRUE
ENSG00000109906	ZBTB16	0.019293658697095192	0.9284682097619797	FALSE	0.6375758991058169	5.4569470611554635e-5	TRUE
ENSG00000110851	PRDM4	0.607090661393264	2.4099367221962646e-13	TRUE	0.4190123634809032	0.0020570651040126733	TRUE
ENSG00000110925	CSRNP2	0.41362289790678486	3.185125906992541e-5	TRUE	-0.06688832372071488	0.6243448508505721	FALSE
ENSG00000111087	ENSG00000111087	NA	NA	NA	0.14074980950940927	0.8669879089321421	FALSE
ENSG00000111145	ELK3	0.11544943933972202	0.4569975605849738	FALSE	0.25823425285370266	0.019937129942155022	FALSE
ENSG00000111206	FOXM1	-1.6313908371315156	0.010771771691385938	FALSE	-0.27477798019386307	0.6481866601942453	FALSE
ENSG00000111269	CREBL2	0.22634614541311243	0.13221712232020677	FALSE	-0.3795538206601735	3.58717179464632e-4	TRUE
ENSG00000111424	VDR	2.6305812701240896	4.0716489557212455e-20	TRUE	3.985577204534579	9.299284260822819e-26	TRUE
ENSG00000112033	PPARD	0.008216847862806966	0.9616705105503782	FALSE	-0.013317050169208608	0.9484399609377955	FALSE
ENSG00000112182	BACH2	0.25819291701489216	0.3086049251846866	FALSE	1.5608775825112648	2.088811735750553e-25	TRUE
ENSG00000112200	ZNF451	-0.08927642274138375	0.576245187633688	FALSE	-0.3073514469411475	0.0034619485217950363	TRUE
ENSG00000112238	PRDM13	-0.927827595566144	0.5844105640982358	FALSE	0.8154369379869532	0.35697258509606233	FALSE
ENSG00000112242	E2F3	0.23539366851940113	0.06470126007955289	FALSE	-0.5353550663089255	1.5982263151352407e-4	TRUE
ENSG00000112365	ZBTB24	-0.12449603893734812	0.2252883793112473	FALSE	0.1036440968512226	0.49367621520318955	FALSE
ENSG00000112511	PHF1	-0.08042152915304751	0.5860555737616542	FALSE	-0.7713371213956657	2.879274795494222e-9	TRUE
ENSG00000112561	TFEB	0.6025250643278791	0.001906476165265841	TRUE	0.8038867351518595	5.020739447271062e-5	TRUE
ENSG00000112592	TBP	0.16462730222348398	0.3300338328546375	FALSE	0.1515201479083506	0.39554284079226765	FALSE
ENSG00000112658	SRF	1.3680113133041087	8.777350808841153e-26	TRUE	0.9907778453525582	6.240286450207371e-10	TRUE
ENSG00000113580	NR3C1	0.08329487024261596	0.7316385565267355	FALSE	0.09308974053598075	0.6755351563945131	FALSE
ENSG00000113658	SMAD5	-0.2510798328969728	0.07836596840846298	FALSE	-0.1747715572357864	0.06892089346300678	FALSE
ENSG00000113761	ZNF346	-0.03819107316679079	0.7532589940002572	FALSE	-0.24476634842089354	0.0531534732554309	FALSE
ENSG00000113916	BCL6	1.0638876590465993	1.2382020045448342e-16	TRUE	-0.6365639992005303	1.0785035076351523e-4	TRUE
ENSG00000114126	TFDP2	-1.525239221956062	8.599783103039284e-23	TRUE	-1.5484248634668165	1.1556822743480762e-16	TRUE
ENSG00000114315	HES1	2.845252736169667	1.4033454634471867e-4	TRUE	NA	NA	NA
ENSG00000114439	BBX	-0.03913843588341299	0.7871158149090711	FALSE	-0.3024729182910201	1.816529676581374e-4	TRUE
ENSG00000114853	ZBTB47	0.3776989470067184	0.2282516918807726	FALSE	0.5582907199783901	0.12036403624734701	FALSE
ENSG00000114861	FOXP1	-0.24818742674109362	0.09569944907942031	FALSE	-0.4869088463183019	9.912547219037349e-6	TRUE
ENSG00000115415	STAT1	2.7622446845714053	3.120570424114222e-29	TRUE	3.002548886753547	4.405806275475458e-36	TRUE
ENSG00000115568	ZNF142	0.1916569720042863	0.13365840439066487	FALSE	0.09328245464370143	0.5062873240042103	FALSE
ENSG00000115816	CEBPZ	0.6197690647977523	8.802522946451098e-6	TRUE	0.8619746402778528	2.449492483675524e-6	TRUE
ENSG00000115966	ATF2	0.3201119398295237	0.01304111403441257	FALSE	0.03610448888767017	0.8162921456889713	FALSE
ENSG00000116016	EPAS1	1.474803330900111	0.001913360109001636	TRUE	1.881071355219865	5.799963299101186e-5	TRUE
ENSG00000116017	ARID3A	0.05529372052456141	0.818735997824461	FALSE	-0.9812977533724182	3.692543154922456e-8	TRUE
ENSG00000116044	NFE2L2	0.5014369908338082	1.8229301285006837e-6	TRUE	0.014229110417995683	0.9261059581865002	FALSE
ENSG00000116539	ASH1L	-0.2713639447511369	0.024565028010854074	FALSE	-0.44842994069303144	3.134268265963144e-6	TRUE
ENSG00000116604	MEF2D	-0.07688992337464425	0.5805820225391367	FALSE	-0.591603064211729	8.117926338729627e-7	TRUE
ENSG00000116731	PRDM2	-0.3770413449760185	5.009084832295727e-5	TRUE	-0.5615456047268998	1.191855188380839e-11	TRUE
ENSG00000116809	ZBTB17	0.7943097154455281	2.012632706650012e-11	TRUE	0.5881617135987832	5.134220193841496e-7	TRUE
ENSG00000116819	TFAP2E	-0.8995049660836887	0.0028438170227236504	TRUE	-1.1530936069399702	9.230336394671003e-4	TRUE
ENSG00000116990	MYCL	-5.06342491618554	1.4312306958558663e-9	TRUE	-2.353769619140119	1.4758717366257382e-4	TRUE
ENSG00000117000	RLF	0.02634508521489749	0.8862580323060201	FALSE	-0.23916226182444184	0.023075186003722555	FALSE
ENSG00000117010	ZNF684	0.12332568239942664	0.37245744019628685	FALSE	-0.064803650937265	0.763662912805835	FALSE
ENSG00000117036	ETV3	1.3444970049882867	4.3398370049771096e-34	TRUE	0.39852257767776456	4.782569534149873e-4	TRUE
ENSG00000117139	KDM5B	0.9231925358433829	4.864494384094236e-18	TRUE	0.8410714242528755	3.637253907807464e-9	TRUE
ENSG00000117505	DR1	0.17852503116835802	0.2252883793112473	FALSE	0.0949658419137629	0.4980708584081643	FALSE
ENSG00000117595	IRF6	0.3494494915500471	0.3890734543866552	FALSE	-0.09731256898230457	0.83102757307129	FALSE
ENSG00000118058	KMT2A	-0.3363652411639392	0.02637613365465284	FALSE	-0.5979044627501755	2.3193568628795024e-5	TRUE
ENSG00000118156	ZNF541	-2.2210754768436076	8.744080487038883e-8	TRUE	-2.244393927366463	0.003373100871527005	TRUE
ENSG00000118217	ATF6	0.4875377748685946	2.6173217890135347e-9	TRUE	0.48829649118919566	5.621131853062688e-5	TRUE
ENSG00000118260	CREB1	-0.08842467874369922	0.47291940377176256	FALSE	0.21232323065093614	0.05627076852521993	FALSE
ENSG00000118263	KLF7	-1.253669381733183	0.3014340244163616	FALSE	-0.5872018168721356	0.672148827010698	FALSE
ENSG00000118418	HMGN3	-0.22550952515879216	0.16707793271998567	FALSE	0.25866431004833423	0.0583123431234611	FALSE
ENSG00000118495	PLAGL1	0.041577390960190676	0.8931879346576381	FALSE	1.2612494336106947	9.94792338516045e-8	TRUE
ENSG00000118513	MYB	4.684689489188906	6.069720272954406e-69	TRUE	2.3995491017543973	3.3414906852108695e-11	TRUE
ENSG00000118620	ZNF430	-3.006156650818639e-4	0.9990930073208447	FALSE	-0.1079709407693145	0.4323308069350735	FALSE
ENSG00000118689	FOXO3	-0.9174699257447655	1.7195009607175004e-15	TRUE	-0.6210552760461812	8.035511767957885e-7	TRUE
ENSG00000118707	TGIF2	0.7761623874831329	1.7326386671567513e-14	TRUE	1.1353690664188572	1.9553172895334098e-14	TRUE
ENSG00000118922	KLF12	-1.1469124018440098	1.4513706236206978e-14	TRUE	-1.0508949608428562	1.7962535174340928e-17	TRUE
ENSG00000119138	KLF9	-0.8130992137799051	6.306530515066016e-8	TRUE	0.36454869222762715	0.015032293483054113	FALSE
ENSG00000119403	PHF19	-0.08674138805387603	0.6503128957328049	FALSE	-0.44826586748036873	0.03726711393205839	FALSE
ENSG00000119508	NR4A3	1.4477142339835676	2.973609579252896e-7	TRUE	2.1274563365264254	3.2205854371106775e-9	TRUE
ENSG00000119574	ZBTB45	0.3199096557242171	0.06694587344371142	FALSE	0.4390114278926558	0.0027744775909285136	TRUE
ENSG00000119608	PROX2	-1.3739316557322345	2.522952150520492e-4	TRUE	-0.3409850940429597	0.4024852334940282	FALSE
ENSG00000119725	ZNF410	0.7134903020505503	9.047633421121013e-10	TRUE	0.30274847086532247	0.01312834351410521	FALSE
ENSG00000119866	BCL11A	1.5141468879030768	0.03660714487758306	FALSE	NA	NA	NA
ENSG00000119950	MXI1	-1.1523933229219006	2.113027153060522e-7	TRUE	-1.5532634083541719	4.033449112716504e-12	TRUE
ENSG00000120093	HOXB3	-0.4501809902334642	0.20927611100940158	FALSE	-0.8260489657731427	0.0034681547241431684	TRUE
ENSG00000120690	ELF1	0.12431083149590935	0.27947882880684494	FALSE	0.01832323098756838	0.887418354476745	FALSE
ENSG00000120738	EGR1	1.9947590152969414	1.7522869985829502e-7	TRUE	3.0084535844633287	4.0505441115304854e-16	TRUE
ENSG00000120784	ZFP30	-0.36288162790789147	0.34572994295073445	FALSE	-0.6988241941505927	0.04953816888856815	FALSE
ENSG00000120798	NR2C1	-0.37911644636388997	0.0039705306841075205	TRUE	-0.5605873062672774	1.320638395155762e-7	TRUE
ENSG00000120832	MTERF2	-0.42044606481991803	7.559586009346398e-6	TRUE	-0.6353269076656263	9.701616583372664e-7	TRUE
ENSG00000120837	NFYB	0.25178141330945825	0.0077117556303584415	TRUE	0.17350849171937532	0.23542852570606554	FALSE
ENSG00000120963	ZNF706	-0.5619717688729176	1.701116368391425e-6	TRUE	-0.15648363837034993	0.3349957522808035	FALSE
ENSG00000121297	TSHZ3	2.5835608974766027	3.84179117330918e-11	TRUE	0.8058165465508136	0.08019892554816994	FALSE
ENSG00000121406	ZNF549	-0.10269731276164668	0.4230413200473206	FALSE	-0.5059680159582373	0.0011077578162406447	TRUE
ENSG00000121413	ZSCAN18	-0.6336274569999991	1.7984848007060705e-4	TRUE	-1.0929678621908794	1.067380984373409e-5	TRUE
ENSG00000121417	ZNF211	-0.42639099751875514	2.335795020232516e-4	TRUE	-0.9511849541089085	4.8500529052780705e-8	TRUE
ENSG00000121454	LHX4	-1.1751262578010055	6.072981128608183e-4	TRUE	0.381697358756462	0.2628970639910893	FALSE
ENSG00000121864	ZNF639	0.1354690852204133	0.17714142370415917	FALSE	0.19018063081099187	0.09673041940777	FALSE
ENSG00000121903	ZSCAN20	0.4123864475395396	0.007435208096546924	TRUE	0.08138074780039178	0.7180899443347856	FALSE
ENSG00000122034	GTF3A	-0.6115534357270854	3.336224719717324e-4	TRUE	0.3799487364479715	0.03981586100095145	FALSE
ENSG00000122085	MTERF4	-0.8724163114391404	9.43583200370855e-6	TRUE	-1.1352162107891666	1.3429025791368512e-7	TRUE
ENSG00000122482	ZNF644	-0.07820852941366248	0.609978579898126	FALSE	-0.18031954992060326	0.09791152633020445	FALSE
ENSG00000122691	TWIST1	8.969333716766553	2.075273164287906e-18	TRUE	NA	NA	NA
ENSG00000122877	EGR2	2.179358372585206	0.0028818578231469797	TRUE	3.8761450533383757	8.180427778425489e-7	TRUE
ENSG00000123095	BHLHE41	-2.0249408301317087	0.28888878336520035	FALSE	-0.9340145770031076	0.34988666246246225	FALSE
ENSG00000123268	ATF1	0.026289988995696227	0.8415615857705523	FALSE	0.23506073415120718	0.06286725762515101	FALSE
ENSG00000123358	NR4A1	1.4587547402599137	9.615489018916695e-4	TRUE	2.9594187377933987	4.515666537738529e-8	TRUE
ENSG00000123411	IKZF4	0.6827501188531829	0.11056010648685186	FALSE	1.9371564112757154	2.004084041572382e-6	TRUE
ENSG00000123636	BAZ2B	-1.273265738716413	1.1738564157821695e-18	TRUE	-1.2535207824816468	3.0779592780972443e-19	TRUE
ENSG00000123685	BATF3	6.032521212302146	6.465025143188534e-33	TRUE	5.099909650926533	1.0316700890328478e-17	TRUE
ENSG00000123933	MXD4	-1.442073997409192	3.6524318306269095e-26	TRUE	-1.5002543715042536	2.5547657116376842e-8	TRUE
ENSG00000124151	NCOA3	0.5702525108262162	1.5325611233856303e-9	TRUE	1.1804380781029944	7.202013129460134e-17	TRUE
ENSG00000124203	ZNF831	-1.2906478564798889	2.9541714485544596e-27	TRUE	-1.0603595892851025	1.2428551979288113e-7	TRUE
ENSG00000124444	ZNF576	0.18970334625271232	0.32204740379394287	FALSE	0.3384595645289901	0.06129055953723941	FALSE
ENSG00000124459	ZNF45	0.1875728614359428	0.1273212444896945	FALSE	-0.24053091748297029	0.04560997601247213	FALSE
ENSG00000124496	TRERF1	-0.2093309796670284	0.3285730935645124	FALSE	-1.2968021775456033	1.8213418110432495e-11	TRUE
ENSG00000124613	ZNF391	-0.6525311402676236	0.11141091200915174	FALSE	-0.4708256936002016	0.1860574651089833	FALSE
ENSG00000124766	SOX4	-0.5916161511287943	0.3877906043047278	FALSE	-2.09289123340682	2.6465112461131528e-8	TRUE
ENSG00000124782	RREB1	-0.47761317941746817	4.66042482436451e-5	TRUE	-0.3358101842109707	0.010600953954394705	FALSE
ENSG00000124813	RUNX2	-0.27220643363432817	0.015128545229588411	FALSE	-0.2540438956650648	0.0038125987532709174	TRUE
ENSG00000124920	MYRF	-0.5810279669521695	0.13003506502929899	FALSE	-0.6574636283932899	0.07577461347346233	FALSE
ENSG00000125347	IRF1	1.1284647255687903	2.4381619738634215e-14	TRUE	0.9896874982092589	1.1151312292619716e-10	TRUE
ENSG00000125482	TTF1	0.16952530422369547	0.10391339237748384	FALSE	0.4948747057660455	2.74341342864562e-4	TRUE
ENSG00000125520	SLC2A4RG	-1.4297036634946325	4.379908512068039e-18	TRUE	-1.2209181301724765	8.34753475473277e-11	TRUE
ENSG00000125618	PAX8	-0.9957466914355426	0.0014244791674215584	TRUE	-0.09270930766495404	0.7946635207085132	FALSE
ENSG00000125740	FOSB	0.3965575835976819	0.7396208319703621	FALSE	0.24891923492280246	0.8327020876503256	FALSE
ENSG00000125812	GZF1	0.4041538028897454	6.146064878435749e-4	TRUE	0.4760274533492	7.411587534913353e-4	TRUE
ENSG00000125817	CENPB	0.21598432491114775	0.14538439900180927	FALSE	0.21804599771053426	0.13836017894096733	FALSE
ENSG00000125826	RBCK1	0.7947652180997662	2.2528645641372978e-9	TRUE	0.7515255023416454	1.6326662443638604e-6	TRUE
ENSG00000125846	ZNF133	-0.5854465004139788	5.903146343650916e-5	TRUE	-0.6437964658601845	1.1295086697788028e-4	TRUE
ENSG00000125945	ZNF436	-0.22921404980226584	0.09506146902813069	FALSE	-0.4652283903790471	2.5038286874293644e-5	TRUE
ENSG00000125952	MAX	0.19241834605686037	0.07673729511417367	FALSE	0.2169364606971031	0.07274934820857666	FALSE
ENSG00000126003	PLAGL2	1.1042489371267643	9.69521815156976e-17	TRUE	1.4902493622777677	4.37451111682758e-9	TRUE
ENSG00000126351	THRA	-1.664806983580196	8.895814387750951e-46	TRUE	-1.5126656258166278	2.3538237334884965e-15	TRUE
ENSG00000126368	NR1D1	-1.9950662184183912	8.660926479910965e-9	TRUE	-1.3631141820417754	2.0126734907591222e-7	TRUE
ENSG00000126456	IRF3	-0.7038394753154493	7.171137075757949e-10	TRUE	-0.718718648857125	1.2003927630384126e-6	TRUE
ENSG00000126464	PRR12	-1.0547882232537564	2.1492292456949144e-10	TRUE	-0.8041909422639748	3.324499465556118e-6	TRUE
ENSG00000126561	STAT5A	1.2557743595487603	2.1359226397622198e-18	TRUE	1.2920605260186964	3.006590185703819e-10	TRUE
ENSG00000126705	AHDC1	-0.4441918594247249	0.01462179443167197	FALSE	-0.13514280206723614	0.5611152249194832	FALSE
ENSG00000126746	ZNF384	0.2296732189996583	0.054376131336899905	FALSE	0.08111295235059392	0.607452195590279	FALSE
ENSG00000126767	ELK1	0.9711825759340151	7.462615465451942e-8	TRUE	0.9133273984465333	1.9931542552897306e-6	TRUE
ENSG00000126804	ZBTB1	-0.34680638021592236	0.016210121370344818	FALSE	-0.31268165014865895	0.02573325953956627	FALSE
ENSG00000127081	ZNF484	-0.15499670892301934	0.3495964114170038	FALSE	-0.41089025004669233	0.0011198674888585186	TRUE
ENSG00000127124	HIVEP3	-0.7755058413754278	0.012771397771786517	FALSE	2.1033293214292206	1.83828257606786e-15	TRUE
ENSG00000127152	BCL11B	-0.8757570912792592	1.5593520099730897e-18	TRUE	-1.1655541533769394	2.1827542485483e-14	TRUE
ENSG00000127445	PIN1	0.19087272931227822	0.16101944163654724	FALSE	0.10545669382278659	0.43478890781070617	FALSE
ENSG00000127528	KLF2	-2.643225113690081	1.636831939970176e-22	TRUE	-1.7919933316124959	1.736624175692772e-8	TRUE
ENSG00000127903	ZNF835	-0.9457072644588563	0.2752079942361348	FALSE	-0.1284910969937391	0.8875074565237038	FALSE
ENSG00000127989	MTERF1	-0.1535772931741344	0.31453987236476866	FALSE	-0.26105057763823486	0.02991278420050001	FALSE
ENSG00000128000	ZNF780B	-0.5003399613899369	9.88409046709317e-4	TRUE	-0.5857603605191797	6.373924206131541e-7	TRUE
ENSG00000128272	ATF4	1.114036788964979	4.156797289795442e-17	TRUE	0.9309381029781758	9.999631177685919e-8	TRUE
ENSG00000128604	IRF5	0.9010542356920251	0.0014073219138307736	TRUE	1.4325362255814746	4.0427242871918066e-7	TRUE
ENSG00000129028	THAP10	-1.5308906972388996	0.3381453875317898	FALSE	-1.646068130565939	0.13984408627895661	FALSE
ENSG00000129071	MBD4	0.3199632896562211	7.25257202519337e-5	TRUE	-0.14007752449107297	0.20440224498024676	FALSE
ENSG00000129194	SOX15	0.39986639515710243	0.5891949574613824	FALSE	NA	NA	NA
ENSG00000129535	NRL	0.0635446135856011	0.9122566581975495	FALSE	0.40640898664991537	0.32837781358270157	FALSE
ENSG00000129911	KLF16	0.5029856485370052	0.08523262039183464	FALSE	1.251170860456502	2.2073491156195423e-6	TRUE
ENSG00000130254	SAFB2	-0.24381923915358097	0.031727930138638734	FALSE	-0.43515627808689306	6.902165177324963e-6	TRUE
ENSG00000130522	JUND	0.6727792226140636	1.1811819304935583e-4	TRUE	1.1988071468304367	1.2801917290523199e-11	TRUE
ENSG00000130544	ZNF557	-0.08663212770114434	0.5127661764629272	FALSE	-0.06390294922479438	0.6822943910646266	FALSE
ENSG00000130584	ZBTB46	-0.34340377108233194	0.6133776777265688	FALSE	-0.2663524708223074	0.6717007640283414	FALSE
ENSG00000130684	ZNF337	0.22757984400174083	0.04866050094358855	FALSE	-0.10164161050447841	0.5029300434709075	FALSE
ENSG00000130803	ZNF317	0.1321270053205895	0.25081022156608396	FALSE	0.21950209934527568	0.15594003241733906	FALSE
ENSG00000130816	DNMT1	0.12875708827406152	0.1537147791483668	FALSE	0.31548560839885453	0.005998734661371121	TRUE
ENSG00000130818	ZNF426	0.08219268642274884	0.534556722635683	FALSE	-0.11068772981348053	0.3860584685033468	FALSE
ENSG00000130844	ZNF331	0.35844341175099625	0.22468569493383397	FALSE	-0.3791065267157216	0.10767428818878282	FALSE
ENSG00000130856	ZNF236	-0.35715156586269087	0.0015097578718094539	TRUE	-0.40123346685224504	1.778990013795911e-4	TRUE
ENSG00000130940	CASZ1	1.2788449204384769	3.0326691865061854e-13	TRUE	0.4974209836893543	0.007559582026839639	TRUE
ENSG00000131061	ZNF341	0.2591796909676033	0.19886334938800762	FALSE	0.256474601042669	0.20816507772272141	FALSE
ENSG00000131115	ZNF227	-0.39779185767088493	0.001094435789928054	TRUE	-0.6424669825062019	6.953792296081416e-6	TRUE
ENSG00000131116	ZNF428	0.020495856495546312	0.9397692469019816	FALSE	0.1633026333702143	0.43794609613647567	FALSE
ENSG00000131127	ZNF141	-0.3293304551017543	0.026613990293494417	FALSE	-0.4957068270603925	3.505675545119306e-5	TRUE
ENSG00000131196	NFATC1	-0.1660691089829968	0.5061279285596372	FALSE	0.1614834008572341	0.5183075370690539	FALSE
ENSG00000131381	RBSN	-0.6542429651721232	2.5472872685210706e-11	TRUE	-0.6997915828003005	6.154004541912466e-10	TRUE
ENSG00000131408	NR1H2	0.5690058922418485	2.000997479619591e-8	TRUE	0.39518769590677527	4.571612332059435e-4	TRUE
ENSG00000131759	RARA	0.20301039749508606	0.2828896668525677	FALSE	0.5565198084838621	0.0010801579801073794	TRUE
ENSG00000131845	ZNF304	-0.0324975792694339	0.8470207652167847	FALSE	-0.3141005604320066	0.0609193512404279	FALSE
ENSG00000131848	ZSCAN5A	0.0677582409596346	0.7736366481560593	FALSE	0.18882014188130397	0.33465746037341465	FALSE
ENSG00000131849	ZNF132	-0.7588155161356098	8.207165667983575e-4	TRUE	-0.44249362119236324	0.08901302358166772	FALSE
ENSG00000131931	THAP1	0.33106055137582924	0.031562880147021195	FALSE	0.18633053658340745	0.247212130553248	FALSE
ENSG00000132005	RFX1	-0.6031916354509211	0.0238716769382094	FALSE	-0.7451039570518231	6.463416446095335e-4	TRUE
ENSG00000132010	ZNF20	-0.24412629501521538	0.5343419446350376	FALSE	-1.015296540422863	0.001878895577506826	TRUE
ENSG00000132024	CC2D1A	0.17335733376062437	0.17902901161211907	FALSE	-0.09611377654307797	0.5476188750213099	FALSE
ENSG00000132170	ENSG00000132170	NA	NA	NA	2.915179259304358	3.3356205425910978e-6	TRUE
ENSG00000132604	TERF2	-0.03560766631467837	0.7872676870778768	FALSE	-0.15347289713907464	0.169830767432972	FALSE
ENSG00000132846	ZBED3	-0.9733539045803608	0.017072868423548257	FALSE	-0.8333042192675109	0.020926647347210024	FALSE
ENSG00000133250	ZNF414	-0.37345985525868963	0.35487989550702853	FALSE	-0.26775635298898587	0.4613029732208758	FALSE
ENSG00000133740	E2F5	0.17766549129074508	0.5134262351566778	FALSE	0.8758960090197394	3.08504015236932e-4	TRUE
ENSG00000133794	ARNTL	0.06054485401232377	0.596806057592879	FALSE	-0.27148087482152483	0.027265803687004906	FALSE
ENSG00000134046	MBD2	0.6421579923001473	1.690252371683759e-7	TRUE	0.30236924883295974	0.009990614994597285	TRUE
ENSG00000134107	BHLHE40	2.4629434493974327	5.936050428104456e-45	TRUE	2.028546094639407	1.8118987403523805e-17	TRUE
ENSG00000134317	GRHL1	1.3823522067109035	7.465188355688057e-5	TRUE	1.1736333633742195	0.0021705318588099124	TRUE
ENSG00000134532	SOX5	2.768822820908435	8.619879141623537e-4	TRUE	NA	NA	NA
ENSG00000134852	CLOCK	-0.29603109222342994	0.047929867765805205	FALSE	0.02757025645560214	0.8758140539551307	FALSE
ENSG00000134954	ETS1	0.25296484537770725	0.026249107205131298	FALSE	0.13606873048489534	0.2534260668178077	FALSE
ENSG00000135148	TRAFD1	1.2671446099743595	1.5114921996995007e-24	TRUE	1.0653808434961354	4.1898371804538395e-12	TRUE
ENSG00000135164	DMTF1	-0.01094067156925564	0.9430731422962639	FALSE	-0.2760548680848128	0.01303197056228487	FALSE
ENSG00000135365	PHF21A	-0.3970963502995111	0.0010067653614512936	TRUE	-0.5305001609332871	2.05404723799045e-4	TRUE
ENSG00000135457	TFCP2	0.18857429832386216	0.10302393408826345	FALSE	0.2578489578948383	0.04145381015018449	FALSE
ENSG00000135899	SP110	1.2687521853891346	6.289964794584039e-39	TRUE	0.5717409100062288	2.2281856628035375e-4	TRUE
ENSG00000136169	SETDB2	-0.4058358842658976	0.0013134883697044995	TRUE	-0.4990135243150963	7.522556929285808e-8	TRUE
ENSG00000136367	ZFHX2	0.20810410746862776	0.6686761065508635	FALSE	1.142492525048769	0.0029180169993839895	TRUE
ENSG00000136451	VEZF1	-0.050506514706886704	0.6363317615869148	FALSE	-0.3943967999774419	4.0234213100147515e-7	TRUE
ENSG00000136504	KAT7	-0.1643040705010742	0.09535427097220744	FALSE	-0.47020570613821816	5.544876152247532e-7	TRUE
ENSG00000136603	SKIL	0.38375723367670594	0.0608382159348872	FALSE	-0.38317323484761906	0.031212336726457728	FALSE
ENSG00000136630	HLX	1.9951179445002791	0.0014504788900627813	TRUE	1.543326946461422	0.042908721168486236	FALSE
ENSG00000136826	KLF4	-0.8381167539204601	0.4671758790906961	FALSE	-1.5570369348598685	0.09925463397375073	FALSE
ENSG00000136866	ZFP37	-0.5956050007153302	0.025819671477884498	FALSE	-0.9253214222053507	1.431709009292861e-5	TRUE
ENSG00000136870	ZNF189	0.09311806888038336	0.5015559352719311	FALSE	-0.22623075455105837	0.04957645874191395	FALSE
ENSG00000136936	XPA	-0.3734203829770581	0.001563658619918949	TRUE	-0.2921604728998451	0.01335040647834082	FALSE
ENSG00000136997	MYC	0.5547358740305953	0.02932169109636644	FALSE	2.2678228424058102	6.990971170732426e-14	TRUE
ENSG00000137166	FOXP4	2.197381112874772	3.4501258892256046e-62	TRUE	1.1239005544743537	4.0948406522825836e-13	TRUE
ENSG00000137185	ZSCAN9	-0.005923765824168805	0.9820162545898887	FALSE	-0.13509877521998404	0.5813133763212981	FALSE
ENSG00000137265	IRF4	6.374094498576108	2.8306941298091293e-121	TRUE	5.8033020486266285	4.437396465968004e-33	TRUE
ENSG00000137270	GCM1	0.6467011470487112	0.48850163268214614	FALSE	NA	NA	NA
ENSG00000137309	HMGA1	-0.5052819684237554	0.015601301181144658	FALSE	0.862638609224042	6.080135661824422e-4	TRUE
ENSG00000137492	THAP12	-0.06658255623886569	0.5345217017674417	FALSE	0.37079862519517076	0.009611241418141897	TRUE
ENSG00000137504	CREBZF	-0.2622760537960489	0.009647006487353562	TRUE	-0.7853591374941463	3.0653643927862066e-13	TRUE
ENSG00000137871	ZNF280D	-0.513985965984956	1.475304068169011e-4	TRUE	-0.5077067823269921	1.043038567808294e-4	TRUE
ENSG00000137947	GTF2B	0.7394205049046703	6.730169754097951e-10	TRUE	0.43990898942210044	6.724876889098539e-4	TRUE
ENSG00000138073	PREB	0.6699601522553711	1.8470053294976828e-5	TRUE	0.45604673204863766	9.919040937856464e-4	TRUE
ENSG00000138336	TET1	-2.068239022858534	1.1657983503300436e-33	TRUE	-1.5930888393668998	3.2237923276242136e-10	TRUE
ENSG00000138378	STAT4	0.9897253454554981	3.1579029004589434e-23	TRUE	0.41852379086221714	3.1391030848721096e-4	TRUE
ENSG00000138380	CARF	-1.4477178777897954	7.006460032221016e-13	TRUE	-1.565070236776708	1.1814816866423939e-11	TRUE
ENSG00000138795	LEF1	-0.5843184116772295	0.4018790253821805	FALSE	-0.07716765399312553	0.9012356253841017	FALSE
ENSG00000139083	ETV6	1.1734314136645922	1.5458642793377084e-19	TRUE	0.6422895202013037	3.298641883910801e-5	TRUE
ENSG00000139154	AEBP2	0.09318404746586335	0.42522919854764724	FALSE	0.016249459130537745	0.9129992422905268	FALSE
ENSG00000139651	ZNF740	-0.6262133839963888	1.8491256539840022e-9	TRUE	-0.6300051967317122	2.163468916967679e-6	TRUE
ENSG00000139793	MBNL2	-0.8769262661534424	6.4855258469429484e-09	TRUE	-0.3142103558251617	0.017777624831120827	FALSE
ENSG00000140009	ESR2	0.006008104156807175	0.9901197062953758	FALSE	-0.3163884096420044	0.4082534566033774	FALSE
ENSG00000140044	JDP2	0.8574858081191169	0.034397485272597964	FALSE	-0.14968684429405257	0.8694122424324456	FALSE
ENSG00000140262	TCF12	0.0370574897927723	0.8110978562388471	FALSE	-0.06221066901905952	0.6755351563945131	FALSE
ENSG00000140265	ZSCAN29	0.2233919971764994	0.04869854806039729	FALSE	-0.02687593645572123	0.842856300619994	FALSE
ENSG00000140382	HMG20A	0.004913150650209161	0.9752620742473653	FALSE	0.009679657205995998	0.9391528301368599	FALSE
ENSG00000140396	NCOA2	-0.31668902733670085	0.0034070055758203058	TRUE	0.014144203404585552	0.8918764991441612	FALSE
ENSG00000140548	ZNF710	-0.07446798346017292	0.7929277606243411	FALSE	0.39723231720848884	0.02310400702822697	FALSE
ENSG00000140632	GLYR1	0.419017075113332	8.355812803732657e-8	TRUE	0.301292950371911	0.006027154043835191	TRUE
ENSG00000140836	ZFHX3	-0.2533608167537356	0.6531573344099801	FALSE	-0.6326639415673458	0.16112919532288775	FALSE
ENSG00000140968	IRF8	4.536531826297997	6.067421363476996e-72	TRUE	3.83605160982055	8.525561281823497e-31	TRUE
ENSG00000140987	ZSCAN32	0.17118487909649335	0.06715679064044369	FALSE	0.02059708067914632	0.8646113088080996	FALSE
ENSG00000140993	TIGD7	-0.3484840889301181	0.010334257657916282	FALSE	-0.5956099561408419	1.251945898385591e-4	TRUE
ENSG00000141040	ZNF287	-0.3059503044976104	0.017907593246240375	FALSE	-0.5059835042689409	3.78725158881247e-4	TRUE
ENSG00000141258	SGSM2	-0.7763541599105106	9.727508670325759e-9	TRUE	-1.37463532200096	8.745796584877593e-24	TRUE
ENSG00000141448	GATA6	-1.452426515230094	0.21081465583510273	FALSE	-2.844785473816126	1.3287184414635298e-4	TRUE
ENSG00000141510	TP53	0.5589719258164121	0.005846594703496957	TRUE	1.3352297661183608	1.1933505433839961e-14	TRUE
ENSG00000141568	FOXK2	0.37160922534863045	0.004417719783041074	TRUE	0.403259449408199	0.008547755380328644	TRUE
ENSG00000141644	MBD1	0.16219257981886248	0.12151129978753189	FALSE	-0.026458821235199388	0.859368056536664	FALSE
ENSG00000141646	SMAD4	-0.2688041073428867	0.010118521408904242	FALSE	-0.588179907384452	2.5482253617182418e-8	TRUE
ENSG00000141905	NFIC	-0.3415409733720445	0.03773039940622976	FALSE	-0.0633656394009436	0.744783120831994	FALSE
ENSG00000141956	PRDM15	-0.20963073487721728	0.20450681130145765	FALSE	-0.15085272644734504	0.4364043044571598	FALSE
ENSG00000142065	ZFP14	-0.6696749401576644	1.7323624050937566e-6	TRUE	-1.07002424009052	5.039777077123354e-11	TRUE
ENSG00000142409	ZNF787	0.7935197923080853	3.6063612066217754e-5	TRUE	0.6966954979964303	7.681207979481485e-4	TRUE
ENSG00000142528	ZNF473	0.20488010703473222	0.2721527574503501	FALSE	0.4621917583538769	0.0026230250582982405	TRUE
ENSG00000142556	ZNF614	0.2311985817313582	0.07259470762927817	FALSE	0.17487700709120618	0.189681042433438	FALSE
ENSG00000143033	MTF2	0.3295950760096584	2.4873818892816557e-4	TRUE	0.08276692881640528	0.46914807455247276	FALSE
ENSG00000143067	ZNF697	0.27557206388972993	0.786529190789927	FALSE	1.6672375533933397	0.015502676925578659	FALSE
ENSG00000143157	POGK	0.46155690321256604	2.2468825944246155e-5	TRUE	0.6280207149870699	7.841037526341822e-7	TRUE
ENSG00000143178	TBX19	-0.8453315882432674	2.9968534693659854e-5	TRUE	-0.9076880310348777	0.0012923675939787425	TRUE
ENSG00000143190	POU2F1	0.2949537474989466	0.026463225511828347	FALSE	-0.09901578955217849	0.508873709594909	FALSE
ENSG00000143257	NR1I3	1.249618474368085	0.16092746266033506	FALSE	1.9464803860796434	0.020724907621928454	FALSE
ENSG00000143365	RORC	0.0029930717026574816	0.9908330798905781	FALSE	0.9524639973962054	5.930185642421458e-10	TRUE
ENSG00000143373	ZNF687	0.04356515587868779	0.7965206654511573	FALSE	-0.2757596980243555	0.04049830330155654	FALSE
ENSG00000143379	SETDB1	0.04914756566931117	0.6660700885363504	FALSE	0.2048242717989008	0.07013804337273748	FALSE
ENSG00000143390	RFX5	0.3454714102387171	0.0010260860926547127	TRUE	0.548736877049198	4.912616131102652e-7	TRUE
ENSG00000143437	ARNT	-0.1955768934992771	0.018445331774897343	FALSE	-0.2628251900637916	0.0021698334791535184	TRUE
ENSG00000143578	CREB3L4	-1.5430570203988387	8.62772939657423e-8	TRUE	-0.778758478169792	0.0013515984504249908	TRUE
ENSG00000143614	GATAD2B	-0.3752539696956546	0.0020915285223368275	TRUE	-0.5468418027117171	4.344577906089208e-6	TRUE
ENSG00000143842	SOX13	-0.6119644308214495	0.002652548850425404	TRUE	-0.47606182442064227	0.1306588470105865	FALSE
ENSG00000144026	ZNF514	-0.6970804310372728	3.669179653188545e-4	TRUE	-0.8951700541820857	4.8821689626467714e-8	TRUE
ENSG00000144161	ZC3H8	-0.25657042460388074	0.036831364522419946	FALSE	0.5282208194187424	5.891809045762356e-5	TRUE
ENSG00000144485	HES6	-0.9124694647518755	0.17565308069030958	FALSE	0.8090853823857481	0.15475616914279972	FALSE
ENSG00000144655	CSRNP1	1.7186278900027163	3.3035178630111288e-21	TRUE	1.0526451440522775	2.6086099831266045e-6	TRUE
ENSG00000144747	TMF1	0.4457888605352001	5.59811398700499e-4	TRUE	-0.005321265183926356	0.9779842219655001	FALSE
ENSG00000144792	ZNF660	-0.6466544520645963	0.29036158529528466	FALSE	-0.4709855500201134	0.32477975673703074	FALSE
ENSG00000144852	ENSG00000144852	NA	NA	NA	1.2661678911463563	0.051524606881855235	FALSE
ENSG00000145908	ZNF300	0.1578248463321107	0.8249397990292034	FALSE	0.17800835212088192	0.7242300673768747	FALSE
ENSG00000146285	SCML4	-1.929916014424648	6.219690061361901e-16	TRUE	-0.9401989534004164	0.0020024726847708654	TRUE
ENSG00000146587	RBAK	-0.17747755392847958	0.23274964474859608	FALSE	-0.30673902005949305	0.007600348652227002	TRUE
ENSG00000146592	CREB5	-2.72909669518138	0.0022495154989182805	TRUE	-1.2479248144804034	0.07026022690277335	FALSE
ENSG00000146676	PURB	0.19373662276848247	0.11209439976500789	FALSE	0.11127006408823256	0.20361656705710723	FALSE
ENSG00000146757	ZNF92	-0.5512702866077435	9.082854706957498e-4	TRUE	-1.0468523637570606	3.576483201667991e-15	TRUE
ENSG00000147117	ZNF157	-1.4574124014570449	6.525173122706444e-4	TRUE	-0.371185386726672	0.41097787223017634	FALSE
ENSG00000147118	ZNF182	-0.40085554929662565	0.0158405649467447	FALSE	-0.4734130297621523	7.709706895868915e-4	TRUE
ENSG00000147124	ZNF41	-0.11292808430048598	0.5231352548653241	FALSE	-0.2934064417643832	0.03258495821513971	FALSE
ENSG00000147180	ZNF711	-0.9772006119359697	0.17724244889911203	FALSE	-0.8919567556366144	0.041066180265615086	FALSE
ENSG00000147421	HMBOX1	-0.05985911304053484	0.5986551360248744	FALSE	-0.4904325858460301	2.2235609198725238e-5	TRUE
ENSG00000147601	TERF1	0.019378705852492337	0.8955619675939133	FALSE	-0.16006151714165004	0.154526278430696	FALSE
ENSG00000147789	ZNF7	0.044198442404493436	0.7265699656470176	FALSE	-0.02982331311395735	0.8357350448548022	FALSE
ENSG00000148143	ZNF462	-0.745339103124531	0.4413755112900929	FALSE	-1.4531784756185098	0.11717759380129625	FALSE
ENSG00000148200	NR6A1	2.286495837943	9.670525951397962e-4	TRUE	2.2259690053834325	0.0023425612712013244	TRUE
ENSG00000148300	REXO4	0.33925195038506845	0.037664930149205265	FALSE	0.6234870155681905	1.9047738064630897e-4	TRUE
ENSG00000148411	NACC2	0.39600579351181275	0.002229427676534902	TRUE	0.18474931512255327	0.15563130280576232	FALSE
ENSG00000148516	ZEB1	0.007144786657150346	0.969476374408325	FALSE	-0.09185555179093467	0.5666647405102104	FALSE
ENSG00000148737	TCF7L2	-0.5436785400708355	0.033290493339763305	FALSE	-0.8266682404122897	4.4903814085008254e-4	TRUE
ENSG00000149922	TBX6	-1.3959479311272192	0.1130384605212059	FALSE	-1.0096318137562648	0.23991954586324896	FALSE
ENSG00000150051	MKX	5.113092281303499	2.0321403584131034e-12	TRUE	NA	NA	NA
ENSG00000150347	ARID5B	1.9090071542727685	2.1973209204589772e-14	TRUE	0.7870519047511116	0.010430144311302752	FALSE
ENSG00000150907	FOXO1	1.582044480916838	1.0476763011903973e-32	TRUE	0.1425887050363917	0.4787304729570672	FALSE
ENSG00000151500	THYN1	-0.25811906020421566	0.15168759998782658	FALSE	-0.04370290030926344	0.8042827632285128	FALSE
ENSG00000151612	ZNF827	-0.6831373958894064	6.481668636978382e-7	TRUE	-0.08312613566565726	0.6458970494375836	FALSE
ENSG00000151623	NR3C2	-0.9963093296242767	1.904458307221671e-18	TRUE	-1.1916510456993419	2.7237002915341143e-17	TRUE
ENSG00000151657	KIN	0.15258328305925198	0.15923236814209724	FALSE	0.014046040256070582	0.9024687794749049	FALSE
ENSG00000151702	FLI1	-0.5564788769489464	1.5538657866311715e-9	TRUE	-0.4472723464825322	2.597958451447127e-4	TRUE
ENSG00000152217	SETBP1	1.2632762207993715	0.0043191227642919725	TRUE	1.8360068481899445	1.3357086350727411e-6	TRUE
ENSG00000152284	TCF7L1	-0.8300254280099502	0.20450681130145765	FALSE	-1.3178520385633599	0.04716693857766851	FALSE
ENSG00000152433	ZNF547	0.03434537564547863	0.9311651463024404	FALSE	-0.1858297840273976	0.6422689022983978	FALSE
ENSG00000152439	ZNF773	-0.4165824555623405	0.012199169467762054	FALSE	-0.6002826049773758	0.008174443765411939	TRUE
ENSG00000152443	ZNF776	-0.38368970424375787	3.4899733927523435e-4	TRUE	-0.7509386122505781	1.368393616335315e-5	TRUE
ENSG00000152454	ZNF256	0.09944787427890368	0.5370479665566847	FALSE	-0.18913563689399424	0.35349518113503503	FALSE
ENSG00000152475	ZNF837	-0.47336969255044126	0.4725267676955682	FALSE	-0.5148370897866054	0.31879683234853073	FALSE
ENSG00000152784	PRDM8	-0.45437540355492184	0.07412254547351108	FALSE	-0.8026868955833639	0.0024612631381843247	TRUE
ENSG00000152804	HHEX	-2.61112166424295	0.002029799762125159	TRUE	-3.3572932418592547	9.855149263361051e-5	TRUE
ENSG00000152926	ZNF117	-0.3936500110308458	0.045150626081987465	FALSE	-0.4649537535962993	0.0317663837956792	FALSE
ENSG00000153207	AHCTF1	-0.08929379900794888	0.5565999151964951	FALSE	-0.062441422736838864	0.7254469450057108	FALSE
ENSG00000153234	NR4A2	1.3025193887892363	0.06808824886765524	FALSE	1.5927978498107955	0.007029755007316438	TRUE
ENSG00000153560	UBP1	0.16382481477844765	0.12950011147570745	FALSE	0.13192315703753626	0.19375494161830703	FALSE
ENSG00000153814	JAZF1	0.8996917611629703	4.993459642918251e-7	TRUE	0.7814616732532008	0.0010321971026610423	TRUE
ENSG00000153879	CEBPG	0.768669007796435	1.458099332065538e-9	TRUE	0.5279053502870628	0.0014962353628493943	TRUE
ENSG00000153896	ZNF599	-1.0361592261960877	1.049731334323248e-5	TRUE	-0.9672492908363023	9.152770516858167e-7	TRUE
ENSG00000153975	ZUFSP	0.8417034890536348	3.651320026832496e-8	TRUE	0.6668018252170914	2.9158379569035593e-8	TRUE
ENSG00000154655	L3MBTL4	-0.24957144545559812	0.8328521817086028	FALSE	-0.05475747554645803	0.9657152511732283	FALSE
ENSG00000154727	GABPA	0.08743723725753046	0.539823079524363	FALSE	0.10168119389496295	0.5105907588735172	FALSE
ENSG00000154832	CXXC1	-0.006628817267158007	0.9638843670482229	FALSE	0.11773012868022315	0.3407829384762334	FALSE
ENSG00000154957	ZNF18	-0.5713631247343315	1.590107408727822e-6	TRUE	-0.6034796176059976	9.777319264420345e-5	TRUE
ENSG00000155090	KLF10	0.7631136139999841	0.00199040435606442	TRUE	1.3080651924200914	1.7400083342610242e-6	TRUE
ENSG00000155592	ZKSCAN2	0.36951473791573125	0.03152181125111809	FALSE	0.3879055189264583	0.044407089092608876	FALSE
ENSG00000156127	BATF	3.4152907110012163	3.7978054406597246e-69	TRUE	2.378331970558802	8.254189085041622e-21	TRUE
ENSG00000156273	BACH1	0.272989405900376	0.0506372361861662	FALSE	-0.07615679992387965	0.48474190815257123	FALSE
ENSG00000156374	PCGF6	0.2363211396419835	0.1256628277175886	FALSE	0.16830431020151598	0.35276234539945917	FALSE
ENSG00000156469	MTERF3	0.17348105921568485	0.3603537521244105	FALSE	0.814442033856498	2.2435337462194374e-6	TRUE
ENSG00000156853	ZNF689	0.023661523677166077	0.8692798541756158	FALSE	0.14665982849377374	0.2851941071290502	FALSE
ENSG00000157429	ZNF19	-0.8574257972908919	1.3851803495192955e-4	TRUE	-0.963762121243507	5.8225811685038056e-5	TRUE
ENSG00000157557	ETS2	1.1786624829746204	8.155891762523223e-24	TRUE	1.0391391652053763	8.2010529425812e-9	TRUE
ENSG00000157657	ZNF618	-1.1166039810602626	0.0071428402201574055	TRUE	-1.0261854047718544	5.15987441665327e-4	TRUE
ENSG00000157933	SKI	-0.5000708340983775	0.004551812454290027	TRUE	-0.6860643048303775	1.7995830260461303e-4	TRUE
ENSG00000158691	ZSCAN12	0.1457208143001107	0.42905756811838786	FALSE	-0.10418816853658998	0.547516981853585	FALSE
ENSG00000158711	ELK4	0.30539109984926316	0.015542442898473303	FALSE	0.3502921814053528	0.0017162747119320511	TRUE
ENSG00000158773	USF1	0.06462003620144452	0.6210417146107069	FALSE	-0.1832622334127491	0.22967212758545694	FALSE
ENSG00000158805	ZNF276	-0.9432648499092678	2.0661265036935173e-20	TRUE	-0.7547288730963807	4.4825648695454343e-10	TRUE
ENSG00000159140	SON	0.20860800101218735	0.08416560731037061	FALSE	0.06634756400933914	0.658742735258111	FALSE
ENSG00000159216	RUNX1	0.5034508063096487	0.0032179919639382533	TRUE	0.2848077491317201	0.209518101185618	FALSE
ENSG00000159588	CCDC17	-0.3880270933365673	0.07234720499628498	FALSE	-0.6594032163346547	0.0035654256988433	TRUE
ENSG00000159592	GPBP1L1	0.0469042724987594	0.6077514547920548	FALSE	-0.05404525856592805	0.6481866601942453	FALSE
ENSG00000159882	ZNF230	-0.36804264147177007	0.004131948809276799	TRUE	-0.9224131748313593	5.09359848161336e-10	TRUE
ENSG00000159885	ZNF222	0.2782303032621793	0.11867572176515233	FALSE	-0.20378261048945934	0.35296951204603205	FALSE
ENSG00000159905	ZNF221	-0.02198035678261031	0.9429759011395794	FALSE	-0.6856635592759092	0.00605388155055818	TRUE
ENSG00000159915	ZNF233	-1.194401310802696	0.19194849230575298	FALSE	NA	NA	NA
ENSG00000159917	ZNF235	-0.21757055137896636	0.12703622186620633	FALSE	-0.35778234750498955	0.004134851029323774	TRUE
ENSG00000160007	ARHGAP35	-0.7215329239679394	2.26921695655956e-14	TRUE	-1.0613400871454597	1.4458391481443005e-19	TRUE
ENSG00000160062	ZBTB8A	2.538524027769945	0.001588350478706723	TRUE	NA	NA	NA
ENSG00000160094	ZNF362	-0.6946331605238985	3.9432267554528047e-8	TRUE	-0.5758030915543508	8.711608112437165e-4	TRUE
ENSG00000160113	NR2F6	-0.2723188880659449	0.6863963711328165	FALSE	0.3484383951806592	0.5027575751091111	FALSE
ENSG00000160199	PKNOX1	0.7112303276751758	4.6230016108018433e-10	TRUE	0.33808087891111144	0.005367492430182402	TRUE
ENSG00000160229	ZNF66	-0.7662971071469324	0.00130683139533783	TRUE	-0.7113461372085828	3.0722208123180243e-4	TRUE
ENSG00000160321	ZNF208	-0.30577732619670794	0.787753566510959	FALSE	-0.5727614887349999	0.5531793536456672	FALSE
ENSG00000160336	ZNF761	-0.2415986079999243	0.1472377813322358	FALSE	-0.15707158399936025	0.32800683344979714	FALSE
ENSG00000160352	ZNF714	-0.7507934418400035	3.0699265344156205e-5	TRUE	-0.7934047931426893	2.236234915944599e-5	TRUE
ENSG00000160633	SAFB	0.1028426847473473	0.2825265355835242	FALSE	0.08230708974721487	0.4736431447591647	FALSE
ENSG00000160685	ZBTB7B	0.44226423285691935	0.0014274298980225875	TRUE	0.36896176561550226	0.030628025196828255	FALSE
ENSG00000160908	ZNF394	0.10222083948604496	0.3617094231665191	FALSE	-0.279518311503215	0.007151073285157001	TRUE
ENSG00000160961	ZNF333	-0.5832689894261268	2.6427014793852486e-4	TRUE	-0.6347616039052058	6.021145208383344e-4	TRUE
ENSG00000160973	FOXH1	-1.5324531271783215	0.012498196050754407	FALSE	-0.5849505481635472	0.31537325124368204	FALSE
ENSG00000161277	THAP8	-1.3308057717352173	6.7690237830165115e-6	TRUE	-1.0977590888316031	0.0033955155130306705	TRUE
ENSG00000161298	ZNF382	-0.004103042038402631	0.9879949571956703	FALSE	-0.2723187136614007	0.04047609803256901	FALSE
ENSG00000161405	IKZF3	1.4386597451685306	3.115143892158779e-38	TRUE	0.282792293995196	0.1285210858912193	FALSE
ENSG00000161551	ZNF577	-1.0314613955536807	1.6097883774347745e-10	TRUE	-1.2555298059934576	7.063062984857753e-20	TRUE
ENSG00000161642	ZNF385A	-1.1044679790786887	0.3247610091431201	FALSE	-0.8031722544358768	0.3762320442854255	FALSE
ENSG00000161914	ZNF653	-0.012603005836830685	0.9511080672011327	FALSE	-0.04765954557800365	0.7843452535697317	FALSE
ENSG00000161940	ENSG00000161940	NA	NA	NA	3.2499667578477807	3.1807364165543495e-6	TRUE
ENSG00000162086	ZNF75A	0.05542622035163248	0.7337327388506243	FALSE	-0.13491260417657733	0.28351251828393964	FALSE
ENSG00000162419	GMEB1	0.4698182923249981	1.369126448140227e-4	TRUE	0.4358614886713496	2.005948221846147e-5	TRUE
ENSG00000162599	NFIA	-2.458002160967542	4.956779947616085e-28	TRUE	-2.3951229502593483	1.0504169775952252e-14	TRUE
ENSG00000162601	MYSM1	-0.06337318473759	0.7149485617822285	FALSE	-0.22924676306390163	0.07758792154768199	FALSE
ENSG00000162664	ZNF326	-0.32673826744234885	0.02824338283645659	FALSE	-0.20670778289841593	0.0688875533401307	FALSE
ENSG00000162676	GFI1	0.6076902482557723	5.165149633317915e-4	TRUE	0.6417232017971696	1.2081576119293483e-4	TRUE
ENSG00000162702	ZNF281	0.5650849929101591	1.192769685876275e-9	TRUE	0.07892774851312617	0.4864386256948208	FALSE
ENSG00000162714	ZNF496	-0.01830408800255594	0.9044261703920544	FALSE	-0.11314552898313168	0.47826115612132997	FALSE
ENSG00000162772	ATF3	2.80252176730749	3.9560854759308716e-16	TRUE	2.458734146798912	1.8976848929422867e-10	TRUE
ENSG00000162924	REL	0.1349139430901313	0.6367261910436459	FALSE	0.9850575708044742	3.965192987353625e-5	TRUE
ENSG00000163320	CGGBP1	-0.277399796266388	0.018654618738704224	FALSE	-0.4663626183863876	1.6303637643316538e-6	TRUE
ENSG00000163435	ELF3	-0.10116651588599336	0.8967313636814962	FALSE	-0.42966628958429615	0.4015255410010061	FALSE
ENSG00000163508	EOMES	-1.784595494009724	5.551671325728268e-19	TRUE	-0.23081659198408205	0.450030239692287	FALSE
ENSG00000163516	ANKZF1	-1.0361605554487803	1.329067635537815e-22	TRUE	-1.2528211867449555	1.9628808070262415e-13	TRUE
ENSG00000163795	ZNF513	0.5701348289930603	3.492646783082779e-6	TRUE	0.24953443887438204	0.08490727224858559	FALSE
ENSG00000163848	ZNF148	-0.13019889824014255	0.269909621932111	FALSE	-0.24766759037408623	0.01171060428163843	FALSE
ENSG00000163884	KLF15	-1.5616747331047085	0.002155812963461017	TRUE	-1.204697649510697	0.055006996202202736	FALSE
ENSG00000164011	ZNF691	-0.2194788683186526	0.2611555813984617	FALSE	-0.33417916758064004	0.04596781345134513	FALSE
ENSG00000164048	ZNF589	-0.9507815999051	6.718911985359196e-19	TRUE	-0.7012272652629493	5.218996482229779e-7	TRUE
ENSG00000164296	TIGD6	-0.48562967471168067	0.0027374128838472344	TRUE	-0.684001883983419	0.0011016813180654973	TRUE
ENSG00000164330	EBF1	1.3105226117772428	0.12266373007136049	FALSE	NA	NA	NA
ENSG00000164631	ZNF12	-0.1648820580269353	0.19724198157935596	FALSE	-0.44483673488331393	1.152165400998821e-4	TRUE
ENSG00000164684	ZNF704	-2.4409998696000828	2.4161227214069145e-5	TRUE	-1.2299820131877726	0.0020365214635415306	TRUE
ENSG00000164916	FOXK1	-0.54824774682598	7.82022308174382e-6	TRUE	-0.313054654301359	0.044407089092608876	FALSE
ENSG00000165030	NFIL3	2.694363138784143	3.9060251604621344e-51	TRUE	2.187169364345474	3.350125206635842e-13	TRUE
ENSG00000165156	ZHX1	0.5098762638905852	9.037050218417324e-5	TRUE	0.4672271046511935	0.0057930042240519905	TRUE
ENSG00000165244	ZNF367	-0.3623219953431443	0.05397683089159825	FALSE	0.43122557686637214	0.1415248666916306	FALSE
ENSG00000165259	HDX	1.6756194424596118	0.008293908750407314	TRUE	1.0128691633522497	0.10072417272006919	FALSE
ENSG00000165512	ZNF22	0.28577973620111696	0.011361276187631273	FALSE	0.3053818513160136	0.03182937371508512	FALSE
ENSG00000165684	SNAPC4	0.39047625669231034	0.005045914572178953	TRUE	1.034457711751444	1.8336784054499665e-7	TRUE
ENSG00000165804	ZNF219	-0.815441963122656	1.5037608873271106e-4	TRUE	-0.6623439175323771	5.409410607177951e-4	TRUE
ENSG00000165821	SALL2	-1.377372721452934	1.763290856341433e-5	TRUE	-1.3324748775399529	8.094231867840403e-4	TRUE
ENSG00000166188	ZNF319	-0.667617836096574	1.0587308450713532e-8	TRUE	-0.6246418608469565	8.396947626120773e-5	TRUE
ENSG00000166261	ZNF202	0.2979575135350895	0.061039525269655295	FALSE	0.8612536949309956	2.097392254988218e-7	TRUE
ENSG00000166349	RAG1	-0.7315888017567811	0.08018530350789167	FALSE	-0.8118241766464839	0.02017364717039141	FALSE
ENSG00000166432	ZMAT1	-1.5143160235484254	2.3965249841066345e-11	TRUE	-1.7747073937360327	6.502415244353293e-15	TRUE
ENSG00000166454	ATMIN	0.08503966116466681	0.46272489373369907	FALSE	0.07050555645102882	0.5758319913837089	FALSE
ENSG00000166478	ZNF143	0.5020981406050418	8.092916593922291e-7	TRUE	0.06505508791171674	0.6006919791620832	FALSE
ENSG00000166526	ZNF3	-0.08479976528638243	0.5256453318941646	FALSE	-0.038826924371628685	0.7626574951281326	FALSE
ENSG00000166529	ZSCAN21	-0.04799001803314741	0.8183193762804192	FALSE	-0.24042444631253998	0.31008664899278165	FALSE
ENSG00000166704	ZNF606	-0.7966037688590205	6.481232080911419e-10	TRUE	-1.088771268668558	3.8633102933842543e-10	TRUE
ENSG00000166716	ZNF592	0.21581787692325272	0.10345591379309932	FALSE	-0.18030277615673215	0.19245869094177145	FALSE
ENSG00000166860	ZBTB39	0.18419839771855998	0.12873712835023765	FALSE	-0.10149470123062561	0.4916895242888553	FALSE
ENSG00000166888	STAT6	-0.326982461432167	1.3017009293665418e-4	TRUE	0.3410040556853237	0.005238168808605282	TRUE
ENSG00000166949	SMAD3	-1.3725551448764473	4.379311139727409e-24	TRUE	-0.5853447609433089	0.011932278881111594	FALSE
ENSG00000166987	MBD6	0.11339079764611222	0.6316177489849542	FALSE	-0.19403013807040637	0.36220068269604627	FALSE
ENSG00000167034	NKX3-1	1.1121481810578147	2.4153241221151094e-4	TRUE	0.8840952482289816	0.005231314363526892	TRUE
ENSG00000167074	TEF	-1.3055288724184688	1.3126779017916792e-9	TRUE	-2.007989030005769	7.097394520420168e-21	TRUE
ENSG00000167081	PBX3	-1.103867729931143	4.079897710539795e-12	TRUE	-0.8322461256048523	3.7326603880229203e-4	TRUE
ENSG00000167182	SP2	0.1560386917704194	0.38228343866615133	FALSE	-0.21551516441002028	0.2003091025582534	FALSE
ENSG00000167232	ZNF91	-0.5723031238657166	5.907612917705728e-4	TRUE	-0.7176479830634194	7.48373465176661e-8	TRUE
ENSG00000167377	ZNF23	-0.6452395893894249	4.198830081022369e-4	TRUE	-0.3089583973935612	0.034839171259089925	FALSE
ENSG00000167380	ZNF226	-0.6778316871770396	1.6680904700704594e-7	TRUE	-1.170492954304122	5.073925401735984e-9	TRUE
ENSG00000167384	ZNF180	-0.4966211259333293	0.0014368521317709325	TRUE	-0.5110086944141895	4.745261548912174e-4	TRUE
ENSG00000167394	ZNF668	0.16679086879024066	0.4914664426193747	FALSE	0.4825794000107297	0.03538394873019862	FALSE
ENSG00000167395	ZNF646	-0.17430507591099287	0.0881751771002193	FALSE	-0.2888288126596215	0.012207649016868962	FALSE
ENSG00000167491	GATAD2A	0.25140421428009474	0.02213661945151141	FALSE	0.2719118223639975	0.05390823371099911	FALSE
ENSG00000167528	ZNF641	-0.15130467019930166	0.18540020371547983	FALSE	-0.23070102208916696	0.08120955477307377	FALSE
ENSG00000167554	ZNF610	-1.1478064866837414	0.002134318880547051	TRUE	-1.4845237812364924	2.0467110858640405e-5	TRUE
ENSG00000167555	ZNF528	-0.821554948318039	3.7297562845954853e-5	TRUE	-1.019900096343622	1.0156817533263342e-5	TRUE
ENSG00000167562	ZNF701	-0.40423795832953363	0.0022776870791135486	TRUE	-0.6216711473962734	9.943363722177297e-6	TRUE
ENSG00000167625	ZNF526	0.11891116656056659	0.4151249333195863	FALSE	0.052286743938647	0.7377066173840447	FALSE
ENSG00000167635	ZNF146	0.3251482367792878	0.016230103565304094	FALSE	0.3483257735097962	0.019001832548070703	FALSE
ENSG00000167637	ZNF283	-0.31120396975372233	0.04542246474344163	FALSE	-0.4928912680732639	0.0031066669052824537	TRUE
ENSG00000167685	ZNF444	0.2697064946592662	0.1311722333650753	FALSE	0.03265962026606185	0.8631481321370935	FALSE
ENSG00000167766	ZNF83	-1.279376865241161	9.460572423534981e-8	TRUE	-1.3793259748147009	4.760878062552839e-10	TRUE
ENSG00000167785	ZNF558	-0.8283174298978321	5.0222550897330415e-11	TRUE	-0.6781379741473591	3.410731611482265e-9	TRUE
ENSG00000167840	ZNF232	-0.19613728517195778	0.3496757161325181	FALSE	0.26213578737170995	0.2149477683438364	FALSE
ENSG00000167962	ZNF598	0.4050746647814744	0.002887210680073311	TRUE	0.6854710277437093	3.7887241569321185e-5	TRUE
ENSG00000167967	E4F1	-0.0809485008678966	0.5771086724388045	FALSE	-0.07205594092531836	0.5970084210479101	FALSE
ENSG00000167981	ZNF597	0.1517617382937195	0.3011781964623643	FALSE	-0.013151563193248988	0.9332977909284023	FALSE
ENSG00000168062	BATF2	4.3140235093491235	8.025317200002305e-5	TRUE	5.356933769265878	6.579123013705192e-4	TRUE
ENSG00000168152	THAP9	-0.5750726774637491	0.0012247558072701755	TRUE	-0.5606914197256194	0.003389717877289626	TRUE
ENSG00000168214	RBPJ	1.1266328068569225	1.679005848169782e-14	TRUE	1.7509975570349832	2.566143870912503e-22	TRUE
ENSG00000168286	THAP11	-0.344084023532216	0.04329574713786099	FALSE	-0.29673242723344995	0.12445422406657757	FALSE
ENSG00000168310	IRF2	0.44533338690231117	1.8359619455412e-4	TRUE	0.028160898754075295	0.8668312590608164	FALSE
ENSG00000168610	STAT3	1.8163595580656084	5.367543862242711e-84	TRUE	1.0401178572796612	6.210325235201994e-14	TRUE
ENSG00000168661	ZNF30	-0.9914887017922097	4.173758197835775e-12	TRUE	-0.6094886103181828	5.253294092590601e-4	TRUE
ENSG00000168769	TET2	0.2021019723187033	0.2638090754064642	FALSE	-0.0430706128689847	0.8374786386547468	FALSE
ENSG00000168772	CXXC4	-3.54760613195274	5.35848997764444e-4	TRUE	-2.557532888819621	0.026222786120274486	FALSE
ENSG00000168795	ZBTB5	0.001133518098753555	0.9950715777542293	FALSE	-0.1182906042003165	0.40628561535360275	FALSE
ENSG00000168813	ZNF507	-0.39986379296647034	0.0024081011147565586	TRUE	-0.15572713284644274	0.17429298877729976	FALSE
ENSG00000168826	ZBTB49	-0.5234830095006996	6.651533781896933e-7	TRUE	-0.8035305653064307	7.22175680825647e-11	TRUE
ENSG00000168874	ATOH8	1.9962324597662733	0.30831551190616435	FALSE	NA	NA	NA
ENSG00000169016	E2F6	0.6180264925917783	8.933409301025838e-6	TRUE	1.0136694537079103	3.9963329512695306e-8	TRUE
ENSG00000169057	MECP2	-0.18104491854100213	0.07319869669097279	FALSE	-0.519605830528554	6.291409701336941e-8	TRUE
ENSG00000169131	ZNF354A	-0.17899765071933288	0.303251307833468	FALSE	-0.03195866271770445	0.8399536407294315	FALSE
ENSG00000169136	ATF5	1.239453583058571	5.818591637611793e-9	TRUE	2.106835508096135	1.8634905933322287e-25	TRUE
ENSG00000169155	ZBTB43	0.6765022284262386	1.4066867110669265e-11	TRUE	0.18529089058800785	0.17361020981297032	FALSE
ENSG00000169554	ZEB2	0.7669761593165868	4.988543067504581e-4	TRUE	0.0862454899962023	0.7419763418010855	FALSE
ENSG00000169635	HIC2	0.24358427789243703	0.07454007203210335	FALSE	0.09841774724708367	0.5427277273743696	FALSE
ENSG00000169689	CENPX	0.35208316612691576	0.1922769990223173	FALSE	1.2040814266068391	2.9892524927898936e-9	TRUE
ENSG00000169740	ZNF32	-0.036889213639028785	0.8219623193671519	FALSE	-3.633627019048291e-4	0.9984807773024009	FALSE
ENSG00000169926	KLF13	0.1314688673908407	0.09272832158559648	FALSE	-0.4308598602662608	2.34149285514895e-4	TRUE
ENSG00000169951	ZNF764	-0.012022316360252269	0.9493393381851577	FALSE	0.0759497142129086	0.6552278719906288	FALSE
ENSG00000169955	ZNF747	-0.05592931624394278	0.7179484359727973	FALSE	-0.017294466111033337	0.927233127777146	FALSE
ENSG00000169957	ZNF768	0.13135073976049152	0.572906650246115	FALSE	-0.08092389023124932	0.7150135217652	FALSE
ENSG00000169981	ZNF35	0.37879875131206986	0.11942644630098768	FALSE	0.5827324662658546	0.04112150770380648	FALSE
ENSG00000169989	TIGD4	-0.029439997416282608	0.9508765705166462	FALSE	0.1071149692304518	0.8104832126836946	FALSE
ENSG00000170100	ZNF778	-0.171728973428185	0.12769822141240134	FALSE	-0.27205885596770335	0.06213942040575028	FALSE
ENSG00000170260	ZNF212	-0.11262367367485891	0.5738095221443139	FALSE	-0.19394761733983398	0.264216175923333	FALSE
ENSG00000170265	ZNF282	1.1141045658029214	2.508388483955902e-15	TRUE	0.21499404811904	0.10288233042179787	FALSE
ENSG00000170325	PRDM10	0.06810663263479584	0.5637561584994777	FALSE	-0.26836266020978294	0.003846747956009271	TRUE
ENSG00000170345	FOS	0.46370170947632544	0.6762849046841386	FALSE	0.10633091088439973	0.927233127777146	FALSE
ENSG00000170396	ENSG00000170396	NA	NA	NA	0.9583367211758502	0.34054542452057357	FALSE
ENSG00000170448	NFXL1	-0.1657020808722712	0.27810469554151906	FALSE	-0.33882968161725635	0.005529093129979253	TRUE
ENSG00000170485	NPAS2	0.3158893149076477	0.5597069900974128	FALSE	1.0923106100847326	0.010766242634052953	FALSE
ENSG00000170515	PA2G4	0.8884766129165843	5.808145136887053e-8	TRUE	1.6142238033903094	5.134233911419404e-13	TRUE
ENSG00000170581	STAT2	1.370435794368629	3.968733449908314e-26	TRUE	0.7965573564812906	4.534867625443144e-5	TRUE
ENSG00000170631	ZNF16	0.20424789633348653	0.15035942443818548	FALSE	0.32526165265393586	0.028246459008965035	FALSE
ENSG00000170653	ATF7	0.2760701447849346	0.01408318285862145	FALSE	-0.020973543716690163	0.8840374721038987	FALSE
ENSG00000170684	ZNF296	-0.10249117410959757	0.9057062700386913	FALSE	0.764731532507382	0.16814422795121614	FALSE
ENSG00000170689	HOXB9	5.586207461958787	2.013982528349365e-12	TRUE	5.039333728501355	5.401558746919709e-7	TRUE
ENSG00000170802	FOXN2	0.06995833859272514	0.599530537836991	FALSE	0.14378045200482054	0.28015316397922313	FALSE
ENSG00000170903	MSANTD4	0.3621766727340995	0.002708551487887554	TRUE	0.42891558893120785	3.740039258780261e-5	TRUE
ENSG00000170949	ZNF160	-0.5975832725577374	1.238482638510571e-4	TRUE	-0.8537445895175985	6.202929429947952e-10	TRUE
ENSG00000170954	ZNF415	-0.13814656905805361	0.9312609282154901	FALSE	0.06326832865438016	0.9644380428425516	FALSE
ENSG00000171116	ENSG00000171116	NA	NA	NA	-0.5737717163167987	0.6484319444118442	FALSE
ENSG00000171161	ZNF672	0.6796399921854155	1.406337270946761e-8	TRUE	0.15532740345690804	0.24872034816011657	FALSE
ENSG00000171163	ZNF692	-0.7745341453150807	1.0267030944177538e-9	TRUE	0.018343795867617807	0.9304568530743602	FALSE
ENSG00000171169	NAIF1	0.14537598471203295	0.4416933626741579	FALSE	0.025086674494732567	0.9149871060026953	FALSE
ENSG00000171223	JUNB	1.89100845128346	5.930184190815559e-29	TRUE	1.3191832576702203	2.490874703209982e-11	TRUE
ENSG00000171291	ZNF439	-0.7233951055967007	0.03480673135175888	FALSE	-1.1346058342272765	8.791996069649761e-4	TRUE
ENSG00000171295	ZNF440	-0.21287418039465927	0.451836100493521	FALSE	-0.42592672714035656	0.06653814530736288	FALSE
ENSG00000171425	ZNF581	0.024298648134166413	0.9397688593072777	FALSE	0.2374257553603777	0.37104027884656765	FALSE
ENSG00000171443	ZNF524	-0.4226506727142907	0.08824142589719296	FALSE	-0.3577249799301718	0.08870317818271367	FALSE
ENSG00000171448	ZBTB26	-0.3492167867665788	0.007733234617862538	TRUE	-0.5045339573619458	2.6897712298602246e-5	TRUE
ENSG00000171466	ZNF562	0.4538912922495012	1.0086029215070075e-5	TRUE	0.5658824792860824	3.419868584869858e-6	TRUE
ENSG00000171467	ZNF318	-0.9402169078267819	2.3267044386093905e-20	TRUE	-0.8651218375277662	1.9670327827109665e-8	TRUE
ENSG00000171469	ZNF561	-0.31885944940725486	0.014888535510000439	FALSE	-0.4215537026473079	0.002224192492484146	TRUE
ENSG00000171574	ZNF584	0.2878216432291296	0.18648750256172955	FALSE	0.5155775726042474	0.00665988245958084	TRUE
ENSG00000171604	CXXC5	-1.2381475258062193	3.686634165780632e-11	TRUE	0.16074116918816736	0.5443561640728741	FALSE
ENSG00000171606	ZNF274	-0.21298567549656847	0.03863390991704121	FALSE	-0.5642045214496426	9.190262518141245e-7	TRUE
ENSG00000171634	BPTF	-0.5815444872472924	3.74399339739388e-5	TRUE	-0.6076986201008695	5.562583598161575e-7	TRUE
ENSG00000171649	ZIK1	-0.4382788601797821	0.0029584878204640826	TRUE	-0.7996516314690647	4.5725960897714435e-6	TRUE
ENSG00000171735	CAMTA1	-0.4575863634194332	0.0072547819461677284	TRUE	-0.2410174119862686	0.23143015381487614	FALSE
ENSG00000171817	ZNF540	-1.4212768445915198	5.897291230129875e-13	TRUE	-1.5426298848670286	1.467034171213781e-14	TRUE
ENSG00000171827	ZNF570	-0.0461935935809974	0.7940061453047751	FALSE	-0.3030513338888585	0.011034425453844717	FALSE
ENSG00000171940	ZNF217	-0.5659463244672388	9.401943832991328e-7	TRUE	-0.582357457562387	1.6326662443638604e-6	TRUE
ENSG00000171970	ZNF57	0.27482185875529164	0.16437656470095774	FALSE	0.5347213142605874	0.002286996988632746	TRUE
ENSG00000172006	ZNF554	-0.8775600869933685	6.236373190607033e-4	TRUE	-1.0690737457710537	1.903967631801036e-11	TRUE
ENSG00000172059	KLF11	0.5733891539098146	0.012636551520503603	FALSE	0.5946746277408254	0.003121199748398151	TRUE
ENSG00000172216	CEBPB	1.2950543635832261	8.697841640481936e-18	TRUE	0.38240988735684006	0.04221053835946037	FALSE
ENSG00000172262	ZNF131	0.04700866833154276	0.6851005388186403	FALSE	0.006398052336418641	0.9555363637666779	FALSE
ENSG00000172273	HINFP	-0.24456271631397528	0.04729906583037665	FALSE	-0.4792561026063171	0.001516453742700734	TRUE
ENSG00000172379	ARNT2	5.51329054336431	1.8393073985629625e-7	TRUE	NA	NA	NA
ENSG00000172466	ZNF24	0.5019433721940009	2.63521166091163e-6	TRUE	0.06199429073994461	0.6466526720739432	FALSE
ENSG00000172748	ZNF596	-0.4462192644790887	0.016886494205122372	FALSE	-0.5612319081811487	0.0059310488723748195	TRUE
ENSG00000172819	RARG	-0.6429008655430706	1.1961659023832706e-6	TRUE	0.4714508135288202	0.00341042396225714	TRUE
ENSG00000172845	SP3	-0.1304402295950935	0.27270148791244336	FALSE	-0.3811077956028353	9.714826560191848e-6	TRUE
ENSG00000172888	ZNF621	-0.3225930981335789	0.03733290629607612	FALSE	-0.46891109133590364	5.576249520175441e-4	TRUE
ENSG00000173039	RELA	0.49041558494642756	2.71315802170206e-7	TRUE	0.1554639059854282	0.13689660632349426	FALSE
ENSG00000173041	ZNF680	-0.25885056244935195	0.0768765787354419	FALSE	-0.4049103496787273	0.021237172608210588	FALSE
ENSG00000173068	BNC2	-1.119794930018219	0.56384201942308	FALSE	-1.4992699370988791	0.3730524449876199	FALSE
ENSG00000173120	KDM2A	0.13535088122316774	0.1797431832507899	FALSE	-0.01010402660503782	0.933365837649396	FALSE
ENSG00000173153	ESRRA	0.8269689073601677	9.654143364100866e-7	TRUE	1.2038715373808841	3.5832859598099466e-11	TRUE
ENSG00000173258	ZNF483	-0.5169069658621969	0.01827707195041611	FALSE	-1.2229926079355564	1.0797466641373063e-6	TRUE
ENSG00000173275	ZNF449	-0.7522592653024716	1.2365660719771607e-5	TRUE	-1.3023105830516941	1.8972794667343182e-17	TRUE
ENSG00000173276	ZBTB21	0.1867097537441281	0.26322372494918933	FALSE	0.1050950227223617	0.5115332322651481	FALSE
ENSG00000173451	THAP2	0.18576496154520336	0.07455898879698725	FALSE	-0.3453321788317685	0.00995916855984733	TRUE
ENSG00000173480	ZNF417	-0.4271197843576701	5.462687021140924e-4	TRUE	-0.7015890981434186	8.483803658755717e-5	TRUE
ENSG00000173757	STAT5B	0.471082355056226	0.004540281553061846	TRUE	-0.405475048324731	0.002789703948924769	TRUE
ENSG00000173825	TIGD3	-1.1654613190736025	0.09146516518419782	FALSE	-1.919120491536252	5.847533670750721e-5	TRUE
ENSG00000173875	ZNF791	-0.04944131175281296	0.7950948405564949	FALSE	-0.17782648563753464	0.16536436677876437	FALSE
ENSG00000173917	HOXB2	0.29719641645029865	0.6614433495956668	FALSE	0.01713229676448316	0.981456224855821	FALSE
ENSG00000174197	MGA	-0.13462006530083645	0.24669534275727834	FALSE	-0.11814220802828199	0.20717734513955863	FALSE
ENSG00000174255	ZNF80	-0.5968950767885087	0.20593372040262273	FALSE	-0.46948021814687346	0.3787164832753665	FALSE
ENSG00000174282	ZBTB4	-0.35776640997911024	0.010288444392480098	FALSE	-0.838500024881717	9.86259086043188e-8	TRUE
ENSG00000174306	ZHX3	-0.9632267893737233	1.809346292027447e-7	TRUE	-0.2186243710865996	0.27094578979571887	FALSE
ENSG00000174428	GTF2IRD2B	-0.6525416116535661	0.008299595817808984	TRUE	-1.2258247913510205	4.075481311644488e-6	TRUE
ENSG00000174446	SNAPC5	0.1888789107330872	0.2590423199727764	FALSE	0.4242190258671301	0.013128594076615992	FALSE
ENSG00000174586	ZNF497	-0.8791827766868874	0.02374611458840419	FALSE	-1.1768526995390203	3.943766918765029e-4	TRUE
ENSG00000174652	ZNF266	-0.49139199361671215	0.013897448182122641	FALSE	-0.6200275689542635	0.003071892205090112	TRUE
ENSG00000174738	NR1D2	-0.9134789396114801	1.8985528116669168e-7	TRUE	-1.4037367895631676	1.9484258271588342e-11	TRUE
ENSG00000174796	THAP6	-0.3492047623836196	0.007957125411719322	TRUE	-0.49260744666128353	3.743082068152573e-6	TRUE
ENSG00000175105	ZNF654	-0.08448575820867632	0.5966234111486486	FALSE	-0.3684034149184473	3.0244224474849284e-4	TRUE
ENSG00000175197	DDIT3	0.8724998765519556	3.1560180899787794e-12	TRUE	0.3938850420508755	0.015856920246823145	FALSE
ENSG00000175213	ZNF408	0.22702898640410524	0.24593255434702135	FALSE	0.21239187392896494	0.2249945052060592	FALSE
ENSG00000175279	CENPS	-0.3759740068172668	0.2364174467056828	FALSE	0.42413879198041865	0.10290876017694912	FALSE
ENSG00000175322	ZNF519	-0.7719857887738882	2.9556011046679765e-4	TRUE	-0.6930234107619919	8.235198641275052e-4	TRUE
ENSG00000175395	ZNF25	-0.7218791327643959	1.6752698490542676e-5	TRUE	-0.8493534764922193	7.877107876209568e-11	TRUE
ENSG00000175550	DRAP1	1.18016624217696	2.996842085677784e-14	TRUE	1.0246469345885425	7.121092420757702e-10	TRUE
ENSG00000175592	FOSL1	4.647357545467631	1.8148318647911867e-21	TRUE	5.372514822595947	2.901846376590484e-30	TRUE
ENSG00000175691	ZNF77	0.06207188101823425	0.7648173590211585	FALSE	0.3132072394622243	0.07902280443781014	FALSE
ENSG00000175727	MLXIP	-0.3062560849589849	0.08393326908934255	FALSE	-0.35888594433449356	0.008282998595321379	TRUE
ENSG00000175787	ZNF169	-0.4378712757882446	1.849321794878052e-4	TRUE	-0.590017424950869	7.124587802380133e-6	TRUE
ENSG00000176024	ZNF613	-0.23437752846980392	0.1855156527226493	FALSE	-0.456343170396921	6.765044228196271e-5	TRUE
ENSG00000176160	HSF5	0.44801312898986584	0.3039470556112756	FALSE	1.0782222753647135	2.0456018446455524e-4	TRUE
ENSG00000176182	MYPOP	-0.14365143407560083	0.6215744203019669	FALSE	-0.7693126046538326	0.002282567543899232	TRUE
ENSG00000176222	ZNF404	-1.3805634821035426	3.0043064188022835e-4	TRUE	-1.0524539948703566	4.3371145845892743e-4	TRUE
ENSG00000176293	ZNF135	-1.3648121351776132	0.052152197545334615	FALSE	-1.051645692946843	0.08697296923405401	FALSE
ENSG00000176371	ZSCAN2	-0.742898722412236	3.312213386245552e-8	TRUE	-0.6837276999913741	2.138579738564886e-4	TRUE
ENSG00000176407	KCMF1	0.5505728723604122	3.501301422627669e-8	TRUE	0.3774795839434496	0.002280274729358982	TRUE
ENSG00000176472	ZNF575	-1.209569198469838	0.0988145939065908	FALSE	-0.7083824545573614	0.3400819175192877	FALSE
ENSG00000176542	USF3	0.2886393279580803	0.04308811794348021	FALSE	-0.057794478933558976	0.6801523760299248	FALSE
ENSG00000176946	THAP4	0.27970770112383603	0.10575247713340237	FALSE	0.3473014358163713	0.07579355816616182	FALSE
ENSG00000177030	DEAF1	0.13970397857253922	0.4289709186138436	FALSE	0.5408707930481315	0.008455476029879515	TRUE
ENSG00000177125	ZBTB34	-0.047120359502051685	0.7170926725486141	FALSE	-0.4283976549995383	1.1997939595905528e-4	TRUE
ENSG00000177311	ZBTB38	-0.8551336646459786	1.722517978036733e-16	TRUE	-0.8852168660884786	1.6455140945666658e-12	TRUE
ENSG00000177374	HIC1	1.1198405205529174	1.4571414386743823e-7	TRUE	1.6058144193585064	6.872000562136557e-10	TRUE
ENSG00000177426	TGIF1	-0.24543817034143248	0.2415044575346009	FALSE	-0.8781852457546953	3.749516851015031e-5	TRUE
ENSG00000177463	NR2C2	-0.297601081155634	0.0031780655375125075	TRUE	-0.6941972113866348	6.927269982023835e-10	TRUE
ENSG00000177485	ZBTB33	-0.3299587624927975	0.003425936972742148	TRUE	-0.30641943146906353	0.00120870930144868	TRUE
ENSG00000177494	ZBED2	2.475097609550595	7.346113522789923e-24	TRUE	5.118444179511771	6.093617707829464e-14	TRUE
ENSG00000177599	ZNF491	-1.4964444721226962	8.966352245227567e-7	TRUE	-1.457569214382306	0.002777114407989146	TRUE
ENSG00000177606	JUN	0.6082640635779576	0.17842449376255431	FALSE	0.012318708496505543	0.9764277531124474	FALSE
ENSG00000177683	THAP5	-0.04987821908265653	0.775305497886988	FALSE	-0.2011211690510734	0.10764112622747378	FALSE
ENSG00000177732	SOX12	-1.6452652680126347	3.677657607113368e-10	TRUE	-0.7304867391900226	2.0858915196437348e-4	TRUE
ENSG00000177842	ZNF620	0.4552527231444582	0.04139726057484838	FALSE	0.48295454469702015	0.04866569244410302	FALSE
ENSG00000177853	ZNF518A	-0.44349517554530504	0.008345446368349777	TRUE	-0.5403351589203995	2.2036193931982124e-5	TRUE
ENSG00000177873	ZNF619	-0.48723680953058	7.428329691921414e-4	TRUE	-0.6280123416376575	0.001165962498785772	TRUE
ENSG00000177888	ZBTB41	-0.3052370257394813	0.014177769613090363	FALSE	-0.6758906071487712	5.247995994853118e-9	TRUE
ENSG00000177932	ZNF354C	-0.27823127035469364	0.12351773017708384	FALSE	-0.40217101466417654	0.008218885621925846	TRUE
ENSG00000177946	CENPBD1	-0.18302157213465697	0.5746877242068931	FALSE	0.0021480904680016705	0.9953272756566192	FALSE
ENSG00000178163	ZNF518B	-0.044430548382992305	0.7560726778411349	FALSE	-0.17337197380387356	0.100960315603776	FALSE
ENSG00000178177	LCORL	-0.5126273800875247	4.079262947317483e-5	TRUE	-0.6352046067568592	8.81615958240153e-7	TRUE
ENSG00000178229	ZNF543	-0.23699698387589016	0.3699435967200622	FALSE	-0.477048788573655	0.09412829993354922	FALSE
ENSG00000178338	ZNF354B	-0.49175998411767463	0.003201812415248612	TRUE	-0.40850049790005416	1.8326246470956414e-5	TRUE
ENSG00000178386	ZNF223	-0.6716235630956041	0.0811897625434063	FALSE	-0.8500001331201039	0.08464883023309074	FALSE
ENSG00000178573	MAF	0.5346913941892123	2.8667728102347346e-7	TRUE	1.0684259612982991	6.589743738354623e-8	TRUE
ENSG00000178665	ZNF713	-0.31733788433712695	0.14354722863169517	FALSE	-0.5178161380107925	0.008556076659221958	TRUE
ENSG00000178764	ZHX2	0.2827526519108392	0.031826509150045396	FALSE	-0.4534993922733466	4.352880549685398e-4	TRUE
ENSG00000178860	MSC	1.5526641115874529	0.0030788299101416738	TRUE	1.0778418436134283	0.0562338725545229	FALSE
ENSG00000178917	ZNF852	-0.3421253192428362	0.01644644851012862	FALSE	-0.636272096512302	7.016663161060927e-5	TRUE
ENSG00000178935	ZNF552	-0.1501623464230913	0.24194730180987392	FALSE	-0.1016548329869777	0.5612623992190979	FALSE
ENSG00000178951	ZBTB7A	-0.13174076006105215	0.39878616956772167	FALSE	-0.11145293630494175	0.2677144489654776	FALSE
ENSG00000179195	ZNF664	0.14180295418363337	0.18854342334696167	FALSE	0.24306346031095083	0.059301276685699546	FALSE
ENSG00000179361	ARID3B	0.5916132344576049	6.478194566045833e-8	TRUE	0.3311789497476895	0.07141547796164711	FALSE
ENSG00000179388	EGR3	0.5765472332078799	0.2126788606263717	FALSE	2.7641970819042174	1.5364512247310272e-14	TRUE
ENSG00000179456	ZBTB18	-0.6650861108701199	1.1695819851361448e-5	TRUE	-1.057809582466785	2.605289706713851e-14	TRUE
ENSG00000179528	LBX2	-0.7792521450899483	0.2506750900658452	FALSE	-1.3226580491641593	0.04317427064870267	FALSE
ENSG00000179588	ZFPM1	-0.6233436284641529	0.005321943451392965	TRUE	-0.051921441603096946	0.8490766158295007	FALSE
ENSG00000179627	ZBTB42	0.14086768594894997	0.623238483850121	FALSE	0.17149687290550295	0.5133975104467938	FALSE
ENSG00000179886	TIGD5	-0.51206245886	6.152979660581781e-4	TRUE	-0.32541751101273375	0.09633940425886785	FALSE
ENSG00000179909	ZNF154	0.14334044907238586	0.7408648537465984	FALSE	-0.22611350496770966	0.6284844867104745	FALSE
ENSG00000179922	ZNF784	-0.08060936812022991	0.8736322977844583	FALSE	-0.41995234288827066	0.36620614969821247	FALSE
ENSG00000179943	FIZ1	-0.12348446620005053	0.6438319493544764	FALSE	0.1040980489964441	0.7067233230109083	FALSE
ENSG00000179965	ZNF771	-0.1784128929857071	0.4605384867063473	FALSE	0.5062669407809663	0.014987775455376797	FALSE
ENSG00000179981	TSHZ1	-1.045001809012003	1.5486140114095793e-20	TRUE	-1.0015775114573056	7.022407322270227e-16	TRUE
ENSG00000180035	ZNF48	-0.16488320006953472	0.35556207765748116	FALSE	0.14979332865743913	0.5507129786233711	FALSE
ENSG00000180257	ZNF816	-0.44244807652775636	0.01621406845815558	FALSE	-0.38946582965398346	5.630084680277726e-4	TRUE
ENSG00000180346	TIGD2	-0.9361534529503681	3.8558800788022806e-11	TRUE	-0.7033919713862512	3.6090777785878535e-6	TRUE
ENSG00000180357	ZNF609	-0.1955688153190803	0.21521727853498454	FALSE	-0.4148996298734743	0.02045898533156228	FALSE
ENSG00000180479	ZNF571	-0.16419477145116543	0.4996136962092091	FALSE	-0.6161271737015762	0.0012252073034524835	TRUE
ENSG00000180626	ZNF594	-0.6007606028247733	1.1043770644361275e-6	TRUE	-0.6331958652219093	4.2087954069115725e-6	TRUE
ENSG00000180787	ZFP3	-0.2958234086886838	0.012598528463997375	FALSE	-0.4450017656882634	0.0035875364828689	TRUE
ENSG00000180855	ZNF443	-1.1175751945883166	6.469789364820635e-13	TRUE	-0.8253834108399983	3.7933676987159516e-4	TRUE
ENSG00000180884	ZNF792	-1.165517472295216	3.512082303575153e-21	TRUE	-1.5968102818171082	2.6778152605678925e-15	TRUE
ENSG00000180938	ZNF572	-0.13307895411188964	0.7027170614902702	FALSE	-0.2830002727402547	0.3975214177400311	FALSE
ENSG00000181007	ZFP82	-0.27089256367119335	0.37950825306737124	FALSE	-0.36962374088186406	0.18077138208562768	FALSE
ENSG00000181135	ZNF707	-0.17034068523562146	0.22240954943949343	FALSE	-0.4214524787024043	0.0034235470445311703	TRUE
ENSG00000181220	ZNF746	0.2319773192649441	0.01917527046628695	FALSE	0.1598361954995664	0.18136619622818934	FALSE
ENSG00000181315	ZNF322	-0.38730604826429743	0.020241485715615765	FALSE	-0.6088600634336325	1.039743188995356e-4	TRUE
ENSG00000181444	ZNF467	0.3283349218536339	0.6687155605585835	FALSE	NA	NA	NA
ENSG00000181450	ZNF678	-0.17502257657887094	0.24149976069559181	FALSE	-0.2205022722066416	0.12842788885457307	FALSE
ENSG00000181472	ZBTB2	-0.18054350612100953	0.23929900493922265	FALSE	-0.26169615504022203	0.0382645457769622	FALSE
ENSG00000181638	ZFP41	-0.4596333294922478	0.001984598818430685	TRUE	-0.17152407520998675	0.30986790720628515	FALSE
ENSG00000181666	HKR1	-0.12666440065567539	0.1969308418054316	FALSE	-0.40471452459792606	8.680384215303011e-4	TRUE
ENSG00000181690	PLAG1	-0.48244198517400866	0.09450735024894652	FALSE	-1.3073956392285062	2.2754095133812993e-7	TRUE
ENSG00000181722	ZBTB20	-1.447128208962633	1.2408242597257062e-11	TRUE	-1.9728009240251885	1.0266957882048266e-15	TRUE
ENSG00000181827	RFX7	-0.8649135376251639	1.7222472324040269e-12	TRUE	-0.6838700273860255	2.425899258542138e-8	TRUE
ENSG00000181894	ZNF329	0.12417080340235617	0.4236643217596579	FALSE	-0.232500937071046	0.11320973888690863	FALSE
ENSG00000181896	ZNF101	0.26411778164113864	0.08386529726970804	FALSE	-0.2067959753316027	0.1877143532485269	FALSE
ENSG00000182141	ZNF708	-0.20951463962253405	0.17815801490316532	FALSE	-0.6074848673597765	1.1420849910912783e-6	TRUE
ENSG00000182158	CREB3L2	0.28823802916501223	0.05578067350032029	FALSE	0.10755714540697345	0.5186094241502966	FALSE
ENSG00000182318	ZSCAN22	0.020359284537557133	0.9012951654530591	FALSE	-0.4107878401690955	0.00257397897183307	TRUE
ENSG00000182463	TSHZ2	1.1469711729896466	0.3885689659137865	FALSE	-0.33537018684416914	0.7864753412487543	FALSE
ENSG00000182568	SATB1	1.748995141486721	2.3741504897673102e-24	TRUE	-0.010298031429950352	0.9593303264303282	FALSE
ENSG00000182742	HOXB4	-0.048460338387183013	0.8766978924773642	FALSE	-0.12489811160757554	0.7071378828034034	FALSE
ENSG00000182903	ZNF721	-0.41081842294267146	0.011514739334499029	FALSE	-0.4725005953780241	7.936377240411584e-5	TRUE
ENSG00000182983	ZNF662	-1.0346524731109492	0.132618109637998	FALSE	-0.71591688247833285	0.29070144872117537	FALSE
ENSG00000182986	ZNF320	0.03387974519219462	0.9034469936111456	FALSE	0.14904166216703366	0.4821905533272548	FALSE
ENSG00000183309	ZNF623	-0.5028867823758439	1.0763417815232339e-6	TRUE	-0.572107394662413	2.100656752387608e-7	TRUE
ENSG00000183340	JRKL	-0.4064341693368148	0.001569995978065926	TRUE	-0.5473226751437722	8.120537893174143e-6	TRUE
ENSG00000183621	ZNF438	-0.26059348716203484	0.3218462924535429	FALSE	-0.3834943111888691	0.11541784171192684	FALSE
ENSG00000183647	ZNF530	-0.2277683250817411	0.21171019951920866	FALSE	-0.6338663176761743	0.00131683593508779	TRUE
ENSG00000183734	ASCL2	-0.3931453635101535	0.14390930383069456	FALSE	-0.41506247825115666	0.07271496934682209	FALSE
ENSG00000184271	POU6F1	-1.3817688096189384	3.6271534082486946e-13	TRUE	-1.7121174468864955	7.282017872064018e-20	TRUE
ENSG00000184436	THAP7	-0.3982881924796718	0.008745275392550099	TRUE	-0.26424085945042936	0.07099564654982417	FALSE
ENSG00000184481	FOXO4	-0.8545017725688286	2.9625735502600605e-6	TRUE	-1.3808261074316757	4.360163360445672e-13	TRUE
ENSG00000184517	ZFP1	0.5536900755442125	2.1212750706333204e-8	TRUE	0.028879393165958295	0.8445632122487851	FALSE
ENSG00000184635	ZNF93	-0.27914802332963445	0.23339250159311797	FALSE	-0.5379502001279682	0.02809298998677908	FALSE
ENSG00000184677	ZBTB40	-0.17437550164203428	0.11994563028440604	FALSE	-0.46544051266879694	3.4301840702951166e-5	TRUE
ENSG00000184939	ZFP90	-0.23471272897129614	0.018771958947550186	FALSE	-0.7167184031062976	2.698430841000394e-6	TRUE
ENSG00000185022	MAFF	2.3422857731387356	8.146736783622325e-32	TRUE	1.4072882245652634	4.5038402057904776e-14	TRUE
ENSG00000185122	HSF1	0.11701295733684332	0.4512386498400081	FALSE	0.2541870187731432	0.0719779964350164	FALSE
ENSG00000185129	PURA	-0.7854716824431803	8.669621301117195e-13	TRUE	-0.9103040412907035	1.2944852896644094e-11	TRUE
ENSG00000185219	ZNF445	-0.6055923780300209	3.4902152083644423e-7	TRUE	-0.8246190141615801	1.1110087298876306e-7	TRUE
ENSG00000185238	PRMT3	-0.17011270425475977	0.2605007523613962	FALSE	0.8830976857626885	2.0829542222174126e-6	TRUE
ENSG00000185252	ZNF74	-0.740147241421392	4.80901748784936e-7	TRUE	-0.07860400996351447	0.6638812739318224	FALSE
ENSG00000185278	ZBTB37	-0.9842457441394615	5.0738992161871406e-12	TRUE	-1.1966962309994036	3.378520618240279e-16	TRUE
ENSG00000185404	SP140L	0.04815227826216381	0.7651613945548017	FALSE	0.039906451196871286	0.8184066557671051	FALSE
ENSG00000185420	SMYD3	-0.6745936738759213	1.9133507379887274e-4	TRUE	-0.43069550063788864	0.06630917842613096	FALSE
ENSG00000185507	IRF7	2.4702102780801662	2.7078259810407275e-63	TRUE	1.41707034341392	4.9237918425749945e-5	TRUE
ENSG00000185513	L3MBTL1	-0.41915927436605843	0.013524515530143728	FALSE	-0.5265460374089909	0.001108766954565214	TRUE
ENSG00000185591	SP1	0.22463252268450312	0.0018127022053616142	TRUE	-0.09550859074142	0.30531723095897445	FALSE
ENSG00000185630	PBX1	-2.7873633664006374	0.008885379594706538	TRUE	-2.8770169885099466	9.882978523854084e-6	TRUE
ENSG00000185669	SNAI3	-1.0226705403114231	3.595425506291999e-6	TRUE	-2.1710240421568145	7.593984549879273e-11	TRUE
ENSG00000185670	ZBTB3	-0.672106186631576	0.0014537851091276479	TRUE	-0.5001618289358816	0.012988658923060229	FALSE
ENSG00000185697	MYBL1	0.5339021366600003	0.015243543415595988	FALSE	-0.02552812503887047	0.896059973398167	FALSE
ENSG00000185730	ZNF696	-0.21931886936548453	0.28983704398706855	FALSE	0.21726643536558596	0.14344517960729705	FALSE
ENSG00000185811	IKZF1	0.9140482473521233	3.620890244523379e-19	TRUE	-0.11803328108901126	0.40248549027979563	FALSE
ENSG00000185869	ZNF829	-0.10886744351085872	0.5957408403531793	FALSE	-0.5565889461662515	3.762531830957296e-7	TRUE
ENSG00000185947	ZNF267	1.0280522672407872	1.602890441864949e-11	TRUE	1.066001382299919	5.758862556877903e-10	TRUE
ENSG00000186017	ZNF566	-0.7312743053623875	1.7072859038235414e-05	TRUE	-0.5119221876131289	3.0164367150701302e-5	TRUE
ENSG00000186020	ZNF529	-0.47599059433562135	3.0073852875321823e-4	TRUE	-0.5847154455626444	3.196304941370694e-5	TRUE
ENSG00000186026	ZNF284	-0.08022032571207903	0.7070061714996398	FALSE	-0.41579733159144366	0.05161224859471345	FALSE
ENSG00000186130	ZBTB6	0.2134090515919212	0.10603438626282943	FALSE	0.13776242177753428	0.3758455903970598	FALSE
ENSG00000186230	ZNF749	0.17027694360302842	0.43978327231207026	FALSE	0.6081286950078408	0.0022738686332264575	TRUE
ENSG00000186272	ZNF17	-0.40166838780264674	4.622337160011941e-4	TRUE	-0.4712381895650791	0.0025816164892807757	TRUE
ENSG00000186300	ZNF555	-0.0918303403448468	0.55514656624177106	FALSE	-0.3996510271890789	0.01521747372149329	FALSE
ENSG00000186350	RXRA	-0.6974375444654289	0.001053219921885271	TRUE	-1.6120968615193783	2.4314269916206887e-13	TRUE
ENSG00000186376	ZNF75D	-0.33046967446749914	0.01296662659842792	FALSE	-0.7621395751604947	4.496723867823605e-8	TRUE
ENSG00000186416	NKRF	0.36997781607831015	0.002090596416992868	TRUE	0.7922260496343217	2.1901705537067834e-6	TRUE
ENSG00000186446	ZNF501	-0.770938294357761	0.004188602217303392	TRUE	-0.5339244806257347	0.002164458262933421	TRUE
ENSG00000186448	ZNF197	-0.2285171622166923	0.26167500518665215	FALSE	-0.25869336622743233	0.08976297589766849	FALSE
ENSG00000186496	ZNF396	-0.6147961915774749	0.012345094533711617	FALSE	-1.416814011002105	1.5367542557645648e-6	TRUE
ENSG00000186564	FOXD2	-0.42319553951496436	0.2843502985428358	FALSE	-0.8980384019447074	0.00665988245958084	TRUE
ENSG00000186660	ZFP91	0.5406959260461546	3.8163596293702385e-6	TRUE	0.4917853398603516	4.644259052758847e-4	TRUE
ENSG00000186812	ZNF397	-0.4780484674179433	2.620435636212493e-4	TRUE	-0.4763364855150653	4.214831691914018e-5	TRUE
ENSG00000186814	ZSCAN30	-0.24957121929439735	0.1278048534419396	FALSE	-0.6601706271259402	9.699683322308687e-7	TRUE
ENSG00000186918	ZNF395	-0.4949268663208923	5.993891366431285e-4	TRUE	-0.7393998822497906	8.422151018933736e-11	TRUE
ENSG00000186951	PPARA	-0.021835364802194977	0.8756851802975375	FALSE	-0.157189932644899	0.1869840436342719	FALSE
ENSG00000187079	TEAD1	1.007543631290379	0.1399074306643473	FALSE	0.16079159033512858	0.8488914769862171	FALSE
ENSG00000187098	MITF	-1.94597973985461	0.0014172384415812524	TRUE	-0.8613400139842524	0.13771101431154867	FALSE
ENSG00000187187	ZNF546	-0.705222718300132	1.1465993659992506e-4	TRUE	-0.5708324936854299	2.634558727566651e-5	TRUE
ENSG00000187605	TET3	-0.7195821283565332	9.31118367277831e-12	TRUE	-0.0028916728383893207	0.9848970582723618	FALSE
ENSG00000187607	ZNF286A	-0.09260321488369713	0.6004720700840172	FALSE	0.07778323111334516	0.6326746559121729	FALSE
ENSG00000187626	ZKSCAN4	-0.42619444824453373	0.0021769978199896443	TRUE	-0.3127352571985199	0.036654795376354826	FALSE
ENSG00000187792	ZNF70	-0.14851435062475857	0.3945699046968922	FALSE	-0.3689460652544124	0.013988840196892128	FALSE
ENSG00000187801	ZFP69B	-0.6681474782995378	4.65965346902139e-5	TRUE	-0.6034982786655009	7.804802789970845e-4	TRUE
ENSG00000187815	ZFP69	-0.762948746468381	0.001395018899010435	TRUE	0.30614302590452697	0.14014585529814413	FALSE
ENSG00000187987	ZSCAN23	-2.075199614451418	0.13059136409169766	FALSE	-0.9426649385735267	0.487805005116375	FALSE
ENSG00000188033	ZNF490	-0.2749244046436835	0.025082448226156722	FALSE	-0.18268278497345697	0.23488682993892	FALSE
ENSG00000188070	C11orf95	0.7467994919184808	5.601056035072064e-4	TRUE	0.8646496715850274	1.0324122284393958e-5	TRUE
ENSG00000188171	ZNF626	-0.33709967562195825	0.11372016243262484	FALSE	-0.5598925374771542	1.8762461315884558e-5	TRUE
ENSG00000188227	ZNF793	-0.5700338754512965	0.09101589063489295	FALSE	-0.6299797324257341	0.07583409762017117	FALSE
ENSG00000188283	ZNF383	-0.410484826912741	0.0010732557701754197	TRUE	-0.7168732045373133	7.248110968372851e-8	TRUE
ENSG00000188290	HES4	2.490819466422792	0.0033295948047504928	TRUE	NA	NA	NA
ENSG00000188295	ZNF669	0.4709336430743225	8.132478449206573e-5	TRUE	0.15253144658274523	0.264216175923333	FALSE
ENSG00000188313	PLSCR1	2.9922837041852652	1.6431263283173777e-137	TRUE	1.691411619318285	8.394459541214022e-9	TRUE
ENSG00000188321	ZNF559	-0.5610159290637552	0.02349975614192228	FALSE	-0.7713077806024156	0.01134511800908122	FALSE
ENSG00000188779	SKOR1	-1.51733656657352	6.235275901220285e-4	TRUE	-0.3035661730288242	0.5295308428607964	FALSE
ENSG00000188785	ZNF548	-0.6381539412386591	1.001153080989206e-5	TRUE	-0.9992475990347552	1.006865667559414e-10	TRUE
ENSG00000188786	MTF1	0.828595884851208	1.8365887784922887e-13	TRUE	0.5547233752170478	8.176932817828568e-5	TRUE
ENSG00000188868	ZNF563	-1.1457858366537372	5.682830022059878e-7	TRUE	-1.2821107131843152	8.634589536354048e-7	TRUE
ENSG00000188981	MSANTD1	0.5574368597226811	0.3064204993432695	FALSE	0.20429712012256862	0.6533035324303992	FALSE
ENSG00000188994	ZNF292	-0.5468886369524384	7.712844212561288e-4	TRUE	-0.6950774336257264	5.5266287627781846e-8	TRUE
ENSG00000189042	ZNF567	-0.07100296083404355	0.6518272942224899	FALSE	-0.32349409787368144	0.003955109142300339	TRUE
ENSG00000189079	ARID2	-0.13348931597090255	0.26935406497250275	FALSE	-0.25718891716038705	0.013333932571701405	FALSE
ENSG00000189144	ZNF573	-0.5513725462076255	2.6769820680125556e-5	TRUE	-0.4756667071704661	7.363952681687905e-4	TRUE
ENSG00000189164	ZNF527	-0.39865360509163045	0.0041859068297094015	TRUE	-0.5801907069315666	4.990584061546985e-5	TRUE
ENSG00000189180	ZNF33A	-0.5471162358294407	0.0012927745651464663	TRUE	-0.7829056192481743	3.310113612596199e-8	TRUE
ENSG00000189190	ZNF600	-1.1165569735532967	2.0687315904655827e-7	TRUE	-1.1600895158002775	2.1441962968745783e-6	TRUE
ENSG00000189298	ZKSCAN3	-1.0150026824354212	4.1022461016745135e-14	TRUE	-1.0857082126173994	2.0974801943288217e-7	TRUE
ENSG00000189308	LIN54	-0.030285526530605657	0.8228976650337846	FALSE	-0.3805290328289881	6.173085155242976e-5	TRUE
ENSG00000189420	ZFP92	1.380832951101685	1.8526178272623646e-12	TRUE	0.8019485383810122	1.9968320973358768e-4	TRUE
ENSG00000196081	ZNF724	-0.3417459105646145	0.1212476054149951	FALSE	-0.15622462385168628	0.4823892886917489	FALSE
ENSG00000196110	ZNF699	-0.2683174455201782	0.003748010664749614	TRUE	-0.6201610825094914	8.59148988662487e-6	TRUE
ENSG00000196150	ZNF250	-0.24749454729385162	0.07000025285164888	FALSE	-0.6952321775152658	4.725461660897675e-5	TRUE
ENSG00000196152	ZNF79	0.06326967277518002	0.6937594241112872	FALSE	0.22412224863947044	0.13359514341458098	FALSE
ENSG00000196172	ZNF681	-0.6618571939284218	1.1664738272119826e-4	TRUE	-0.6481020487461066	4.541158607649999e-5	TRUE
ENSG00000196214	ZNF766	-0.3397068533914806	0.021077150022031633	FALSE	-0.47185290180488487	9.877727310576942e-6	TRUE
ENSG00000196233	LCOR	0.019719999073875387	0.9018139483353378	FALSE	-0.2755908838332739	0.016161181042440815	FALSE
ENSG00000196247	ZNF107	-0.18553944087257404	0.328379935406087	FALSE	-0.30354441067842425	0.23245091499616263	FALSE
ENSG00000196263	ZNF471	-0.9506260388312796	0.34328615420316405	FALSE	-0.06633420007617215	0.9557728608884387	FALSE
ENSG00000196267	ZNF836	-0.3895439058530613	0.006615809986007095	TRUE	-0.7673706191953608	5.006220793048443e-7	TRUE
ENSG00000196268	ZNF493	-0.5875093513302871	1.0368626672615631e-5	TRUE	-0.8564820129751631	1.0352537890727806e-9	TRUE
ENSG00000196275	GTF2IRD2	-0.7928167696185783	0.0068595235891520615	TRUE	-1.4633489685119134	3.872883759321935e-6	TRUE
ENSG00000196323	ZBTB44	-0.8034878507161526	6.057549621440367e-9	TRUE	-0.7996440871009742	2.3526364893045766e-9	TRUE
ENSG00000196345	ZKSCAN7	-0.40541698111487506	0.025085441008728986	FALSE	-0.3322389415905243	0.08867224223546889	FALSE
ENSG00000196357	ZNF565	-0.503464434381935	0.002351054901459325	TRUE	-0.6480440269475215	1.011805005563838e-4	TRUE
ENSG00000196378	ZNF34	-0.2767817060847748	0.1624266721312066	FALSE	-0.14356765533336774	0.3651952587858656	FALSE
ENSG00000196381	ZNF781	-1.216885781834394	0.0016429667124376603	TRUE	-1.358852235262131	1.0862543670557293e-4	TRUE
ENSG00000196387	ZNF140	0.13602436139036872	0.16361770248635618	FALSE	-0.005119952237245396	0.9726662724582659	FALSE
ENSG00000196391	ZNF774	0.04266425559100188	0.9463909449208112	FALSE	0.44564346457371334	0.36042593888502217	FALSE
ENSG00000196417	ZNF765	-0.29456681644702637	0.061586477264802215	FALSE	-0.3089209122923236	0.006711854613045904	TRUE
ENSG00000196418	ZNF124	-0.47899722414357787	0.0034625138979684678	TRUE	-0.11681262833476729	0.5538464117703586	FALSE
ENSG00000196437	ZNF569	-0.1659972116219765	0.32122892718926155	FALSE	-0.5246013409901301	4.380253064371103e-5	TRUE
ENSG00000196453	ZNF777	0.05452232533113059	0.7317666247056491	FALSE	0.2242352988169566	0.1310537183333551	FALSE
ENSG00000196456	ZNF775	0.051349002384592314	0.8983539358513659	FALSE	-0.23958337891686848	0.5737739986028463	FALSE
ENSG00000196458	ZNF605	-0.5405827324927136	2.4180505452342838e-5	TRUE	-0.5850406734919328	2.758160376611741e-8	TRUE
ENSG00000196466	ZNF799	-0.20560444032287664	0.43796777023215283	FALSE	-0.758589280870453	0.0010178726001835883	TRUE
ENSG00000196597	ZNF782	-0.5738315315299034	2.4201342193074733e-5	TRUE	-0.618635532156567	7.182622714819447e-9	TRUE
ENSG00000196605	ZNF846	-1.120085670301288	8.813031123020996e-11	TRUE	-1.3444340576632396	3.564378706476989e-10	TRUE
ENSG00000196628	TCF4	-1.2933535543088768	0.018951614019014712	FALSE	-1.8639798312356155	5.337580820108115e-4	TRUE
ENSG00000196646	ZNF136	-0.0024823360199360367	0.9895992464997894	FALSE	-0.21122556510660181	0.039318792817985664	FALSE
ENSG00000196652	ZKSCAN5	0.24138468161455578	0.012301652516663717	FALSE	0.05751215689684901	0.6608524037865349	FALSE
ENSG00000196653	ZNF502	-0.15413177646767162	0.6118254090404626	FALSE	0.08092722290248333	0.8140822808302763	FALSE
ENSG00000196670	ZFP62	-0.8232983955068328	1.8455263591333693e-14	TRUE	-0.6523905041098681	6.882350968114843e-8	TRUE
ENSG00000196693	ZNF33B	-1.021674352392433	1.8440836889465603e-7	TRUE	-1.056361525548511	9.259304518410993e-7	TRUE
ENSG00000196700	ZNF512B	-0.06915454760835188	0.7984378616041733	FALSE	0.044338168599055434	0.8122760894241919	FALSE
ENSG00000196705	ZNF431	-0.2818575650729216	0.09146516518419782	FALSE	-0.49027192440411127	1.0112940778302202e-4	TRUE
ENSG00000196724	ZNF418	-0.835241151661936	0.010843664212911988	FALSE	-0.9751641886058069	1.6040197167342278e-4	TRUE
ENSG00000196757	ZNF700	-0.4172275582401334	0.006728785178379768	TRUE	-0.6439154389639232	6.670437128183192e-6	TRUE
ENSG00000196793	ZNF239	-0.10070934517044104	0.5985834367969473	FALSE	0.2631407408106079	0.19300402453139234	FALSE
ENSG00000196812	ZSCAN16	-0.11142799604950702	0.48803136774525674	FALSE	-0.18340844309850765	0.18753514082603795	FALSE
ENSG00000196843	ARID5A	1.9512539238799815	1.819691629254766e-38	TRUE	0.6750567214617021	3.0823944042175324e-5	TRUE
ENSG00000196867	ZFP28	-0.17976311570239148	0.5628873689060083	FALSE	-0.6369042277801544	0.009185594207129843	TRUE
ENSG00000196967	ZNF585A	-0.7379385286093352	5.444847341655044e-10	TRUE	-0.8490209822120192	3.718076148406902e-9	TRUE
ENSG00000197008	ZNF138	-0.8650775234875323	2.6353714320992777e-6	TRUE	-0.7832251185808737	2.3504608163972288e-7	TRUE
ENSG00000197013	ZNF429	-0.7468529467231985	0.0014241087601485176	TRUE	-1.2454387213946976	6.419285209715778e-8	TRUE
ENSG00000197016	ZNF470	-0.0441197548031228	0.867552108431111	FALSE	0.017349675680922338	0.9376214033175909	FALSE
ENSG00000197020	ZNF100	0.11188904524782131	0.8527249368300833	FALSE	0.044462617281533855	0.9171612596770787	FALSE
ENSG00000197024	ZNF398	-0.017944550666508612	0.8946291485085429	FALSE	-0.30785821931364904	0.003307811432811852	TRUE
ENSG00000197037	ZSCAN25	-0.1632627540666779	0.1012031640743215	FALSE	-0.22723456156162755	0.021439111965912458	FALSE
ENSG00000197044	ZNF441	-0.39256103960309524	0.11964560992156938	FALSE	-0.8495810751683558	4.7765022743779835e-5	TRUE
ENSG00000197050	ZNF420	-0.4006065191547202	1.0036533685532362e-4	TRUE	-0.39243940225320784	7.344678667522699e-4	TRUE
ENSG00000197054	ZNF763	-1.4992873576123598	9.83799932444287e-7	TRUE	-1.873650365734103	5.352605912010765e-10	TRUE
ENSG00000197062	ZSCAN26	-0.33531694476240476	0.003441397777690131	TRUE	-0.6038216759747211	1.0045561183025296e-5	TRUE
ENSG00000197063	MAFG	1.7687785106186364	4.267312538439156e-44	TRUE	0.8390899261102084	1.1886782962632506e-6	TRUE
ENSG00000197114	ZGPAT	0.09181159674609926	0.6028269221105025	FALSE	-0.05046589488590888	0.7767823891321762	FALSE
ENSG00000197124	ZNF682	0.10024698763191614	0.6630296433488021	FALSE	-0.05218566371276777	0.8712421004995604	FALSE
ENSG00000197128	ZNF772	-0.5948980837623091	0.10393713342591789	FALSE	-0.732120626225369	0.056517856748746695	FALSE
ENSG00000197134	ZNF257	-0.45353925531728373	0.26077706159489367	FALSE	-0.4117985795461899	0.2866433105210027	FALSE
ENSG00000197162	ZNF785	-0.23785217042373827	0.04547973279773532	FALSE	-0.33409973101794443	0.009397864156947967	TRUE
ENSG00000197279	ZNF165	1.2448997044977193	8.111916888816651e-5	TRUE	1.3541799470335345	5.381490702603615e-7	TRUE
ENSG00000197343	ZNF655	-0.04053183061738812	0.7789490846728344	FALSE	-0.37793438736254603	5.313960582465254e-4	TRUE
ENSG00000197362	ZNF786	-0.23635671961975804	0.10405166442351929	FALSE	-0.1879349769501656	0.28627105443897494	FALSE
ENSG00000197363	ZNF517	-0.8712757532442027	2.3850009299481778e-5	TRUE	-0.9353314159998134	5.483205287951705e-7	TRUE
ENSG00000197372	ZNF675	-0.07533548062503166	0.6813663311433048	FALSE	-0.2750570093653017	0.012684609316167925	FALSE
ENSG00000197483	ZNF628	-0.5450303548689593	0.11555116882296407	FALSE	-0.4117685165674129	0.2738797804368773	FALSE
ENSG00000197497	ZNF665	-0.5291789993952519	0.11707306245418399	FALSE	-0.730961248342889	0.06689712361709386	FALSE
ENSG00000197566	ZNF624	-0.41028726968745965	7.100961351821415e-4	TRUE	-0.7025753237584057	3.385624140505822e-12	TRUE
ENSG00000197579	TOPORS	-0.480218505498389	2.202594723034078e-4	TRUE	-0.5821819778310501	6.781674741473657e-8	TRUE
ENSG00000197608	ZNF841	0.4743884971209337	2.1315617224840945e-4	TRUE	0.026481070901450906	0.879183844972942	FALSE
ENSG00000197619	ZNF615	-0.4165330387994522	0.0025437066480707773	TRUE	-0.6965634268990994	2.0717050263747623e-9	TRUE
ENSG00000197647	ZNF433	0.4496755494110431	0.4560045629128262	FALSE	-0.027183155186544405	0.9678789530492965	FALSE
ENSG00000197714	ZNF460	0.9088453017881476	3.563260821720806e-11	TRUE	0.0670613912318116	0.7193008825711044	FALSE
ENSG00000197779	ZNF81	-0.12388522106060858	0.44551987265386106	FALSE	-0.19431698755956203	0.12269304022972292	FALSE
ENSG00000197782	ZNF780A	-0.4638335231795802	1.6122851960676427e-4	TRUE	-0.4991709819163051	1.8969244688905243e-7	TRUE
ENSG00000197808	ZNF461	-0.1728954125035423	0.23837870360932642	FALSE	-0.3567824708166872	0.007031972744179734	TRUE
ENSG00000197841	ZNF181	-0.861163020943917	7.558203505226116e-9	TRUE	-0.9785881949024633	3.991245742050312e-9	TRUE
ENSG00000197857	ZNF44	-0.568450574581908	0.0012760851250299798	TRUE	-0.9550426172532611	3.4678124024461718e-9	TRUE
ENSG00000197863	ZNF790	-0.21770930838522196	0.17343935321692863	FALSE	-0.1975048751643871	0.17463662043359568	FALSE
ENSG00000197928	ZNF677	-0.43951075578564913	0.5106874051661162	FALSE	-0.642435169999361	0.15511654406998923	FALSE
ENSG00000197933	ZNF823	-0.5486439241997508	0.018285998160395094	FALSE	-0.8425967043341075	0.0024015480412327697	TRUE
ENSG00000197935	ZNF311	-0.7259755175924592	0.32395514956695215	FALSE	0.4893092929694926	0.3869427538062596	FALSE
ENSG00000197937	ZNF347	-0.6449822737257872	6.613032324013093e-5	TRUE	-0.7606314386576772	4.2059249898915123e-4	TRUE
ENSG00000197951	ZNF71	0.24788816387268994	0.08343590280582498	FALSE	-0.18081301861756996	0.2784075811834628	FALSE
ENSG00000197961	ZNF121	0.1802337293680359	0.1897926948713219	FALSE	0.6377853639937607	4.990584061546985e-5	TRUE
ENSG00000198026	ZNF335	-0.30358914403241466	0.016258824876775966	FALSE	-0.37064841052337877	0.003949221901976515	TRUE
ENSG00000198039	ZNF273	-0.11719455684391732	0.3813457672593674	FALSE	-0.15778193640889712	0.39630730666656494	FALSE
ENSG00000198040	ZNF84	-0.5261606863439668	0.0014227385523951472	TRUE	-0.43905887274041777	1.6387855599399824e-6	TRUE
ENSG00000198081	ZBTB14	-0.8684686626271707	3.907536501827735e-13	TRUE	-0.7097464625017635	5.1179406873011105e-8	TRUE
ENSG00000198093	ZNF649	-0.22934082749158505	0.052670755757667484	FALSE	-0.322941233461977	0.014851520692347272	FALSE
ENSG00000198105	ZNF248	-1.2015182689950104	5.611077678922969e-25	TRUE	-0.9558747134029807	9.936069843809115e-15	TRUE
ENSG00000198131	ZNF544	0.003833339751929426	0.9837666912576738	FALSE	0.03166809474336941	0.8642795960990647	FALSE
ENSG00000198146	ZNF770	0.0025965677594849187	0.9897972702048252	FALSE	0.2582448670812028	0.10214761353686898	FALSE
ENSG00000198169	ZNF251	-0.39729557878843424	0.009667942094477	TRUE	-0.7058347381297588	4.5472927481265787e-7	TRUE
ENSG00000198176	TFDP1	1.5046222745026514	1.5908351864753659e-27	TRUE	1.8392840632359182	3.389099217236558e-14	TRUE
ENSG00000198182	ZNF607	-0.5790993970044489	0.0033253550689423448	TRUE	-0.5934978094240434	0.0031284277857723812	TRUE
ENSG00000198205	ZXDA	-0.47930796030143596	2.5628033386085585e-4	TRUE	-0.6839261955458593	6.578308504580756e-6	TRUE
ENSG00000198298	ZNF485	-0.31295994685275763	0.17487492470583177	FALSE	1.1033166046605294	2.3346452976423183e-9	TRUE
ENSG00000198315	ZKSCAN8	-0.26826779076172036	0.0668483036104994	FALSE	-0.5197043973440105	1.3192502945468084e-5	TRUE
ENSG00000198342	ZNF442	0.19093870475210767	0.5990921017457952	FALSE	-0.46461578006331883	0.130090836629249	FALSE
ENSG00000198346	ZNF813	-0.7557187564368639	5.697057652924695e-6	TRUE	-0.5877002604576378	1.8763664917676478e-4	TRUE
ENSG00000198353	HOXC4	-0.3585186385082843	0.3937679375170576	FALSE	-0.7967510695185319	0.044387391561621074	FALSE
ENSG00000198393	ZNF26	-0.18975790977615556	0.13707077628051592	FALSE	-0.18039840979398172	0.13458861797133898	FALSE
ENSG00000198429	ZNF69	-0.7521164685694777	0.01408318285862145	FALSE	-1.2435903983760044	9.076039662745564e-5	TRUE
ENSG00000198440	ZNF583	-0.11744427236621223	0.4346964469139399	FALSE	-0.20669116959650452	0.1290221412283005	FALSE
ENSG00000198453	ZNF568	-0.2043012519540232	0.17293302708816494	FALSE	-0.5508669176327731	5.9659522213998406e-6	TRUE
ENSG00000198455	ZXDB	-0.2561035935964576	0.07043001547830897	FALSE	-0.453174107842261	9.047038306574116e-4	TRUE
ENSG00000198464	ZNF480	-0.03647458242904185	0.8647715289120653	FALSE	-0.1488671763506527	0.4172576659479154	FALSE
ENSG00000198466	ZNF587	0.003297168469069316	0.9856504881085676	FALSE	-0.1716878992265188	0.21065502967431274	FALSE
ENSG00000198482	ZNF808	-0.670762543329272	2.6922987691783993e-7	TRUE	-0.849828299054382	4.121898731177458e-13	TRUE
ENSG00000198517	MAFK	0.23565200414152188	0.04275498212646378	FALSE	0.27078182383102944	0.09481674328467594	FALSE
ENSG00000198521	ZNF43	-0.25623693914455764	0.08261144653306901	FALSE	-0.3946923390319738	0.006491034263813935	TRUE
ENSG00000198538	ZNF28	0.03775557019100605	0.8490990204586685	FALSE	-0.1452901021555892	0.3286120949062862	FALSE
ENSG00000198546	ZNF511	0.0589042209216894	0.805247509846664	FALSE	0.3605191081781262	0.09168700323979158	FALSE
ENSG00000198551	ZNF627	-0.1130135155925011	0.5709689451110839	FALSE	-0.39812187086570255	0.005773895296544096	TRUE
ENSG00000198556	ZNF789	-0.30652673406730907	0.02790078142159494	FALSE	-0.29382174109770126	0.02848694104797557	FALSE
ENSG00000198715	GLMP	-0.40378638215637025	0.04797145803008638	FALSE	-0.42715144293963847	0.0419894185363318	FALSE
ENSG00000198740	ZNF652	-0.7068158748727609	9.177798280998647e-6	TRUE	-0.5151050874783248	0.01269710653126438	FALSE
ENSG00000198783	ZNF830	-0.031471970324743415	0.8531813751244933	FALSE	-0.07394016492676118	0.6364647937863952	FALSE
ENSG00000198815	FOXJ3	-0.191691869044599	0.060503860580214126	FALSE	-0.23076835478915622	0.02664125580471836	FALSE
ENSG00000198816	ZNF358	-0.2280432280327951	0.5356696158674643	FALSE	-0.6977350374188241	0.04459106460004412	FALSE
ENSG00000198824	CHAMP1	-0.24263463972962182	0.09681239265783258	FALSE	0.0015762940826716354	0.9950295164900617	FALSE
ENSG00000198839	ZNF277	-0.28703310623963973	0.08007910368854171	FALSE	-0.4810045768188607	0.00313107098605061	TRUE
ENSG00000198911	SREBF2	1.1380445938009642	5.197423068837198e-24	TRUE	1.2528417438546098	5.891753617783254e-21	TRUE
ENSG00000198939	ZFP2	-0.28583068598421896	0.4835446228061391	FALSE	-0.6531968615021195	0.04999795796721408	FALSE
ENSG00000198945	L3MBTL3	1.2662313240454497	1.9800814118869925e-13	TRUE	0.21344981721318024	0.08701237619622935	FALSE
ENSG00000198963	RORB	0.9193019921070268	0.19170940051946156	FALSE	0.3822719981111903	0.653447514734759	FALSE
ENSG00000203326	ZNF525	-0.49015821285109684	0.06127134364080829	FALSE	-0.29996422190353694	0.10192786504551925	FALSE
ENSG00000204103	MAFB	-0.2168661171799002	0.6999631418132254	FALSE	-1.6691369262589597	5.782527168384853e-4	TRUE
ENSG00000204231	RXRB	-0.4182213497836216	1.703615738917054e-6	TRUE	-0.34074521050731515	0.008724422205439383	TRUE
ENSG00000204304	PBX2	-0.25158911802386263	0.04547973279773532	FALSE	-0.12275048683558108	0.42907855067776957	FALSE
ENSG00000204366	ZBTB12	-1.0596145168605966	0.017172532853785356	FALSE	0.2699161129495474	0.43607372901475894	FALSE
ENSG00000204514	ZNF814	-0.17471417810428483	0.6102813143299686	FALSE	0.13152311859450122	0.6775039875677237	FALSE
ENSG00000204519	ZNF551	-0.06868376265090999	0.6488805416153064	FALSE	0.10461459949747806	0.6060008260789922	FALSE
ENSG00000204524	ZNF805	0.28583400540202303	0.007317184199003551	TRUE	-0.25086491017496626	0.034585829262517714	FALSE
ENSG00000204604	ZNF468	-0.010137168220185703	0.9520382120157095	FALSE	-0.19492600902836457	0.22440554186261988	FALSE
ENSG00000204611	ZNF616	-0.9041895630208944	3.97954641326044e-9	TRUE	-0.6668636340830522	4.923259864844616e-12	TRUE
ENSG00000204644	ZFP57	0.7061014536096519	0.6963757897541981	FALSE	0.5795950804817905	0.7507857284775221	FALSE
ENSG00000204859	ZBTB48	-0.02709620553030504	0.8497973440696303	FALSE	-0.3635613176639149	0.0016148088396869386	TRUE
ENSG00000204920	ZNF155	0.5028245126153266	0.1808703479109574	FALSE	-0.10726943629152311	0.7894210496698127	FALSE
ENSG00000204946	ZNF783	-0.0489517967071604	0.6666290466623732	FALSE	0.20942224758111191	0.06576905458991834	FALSE
ENSG00000204947	ZNF425	-0.9490439795192755	7.93999991105985e-4	TRUE	-1.1367235303647996	3.078583928743272e-4	TRUE
ENSG00000205189	ZBTB10	0.017329347675198486	0.9444294327625122	FALSE	-0.24665545118542379	0.10297718364622133	FALSE
ENSG00000205250	E2F4	0.7169558973249791	7.3889725539434665e-9	TRUE	0.9340551890419144	7.691280291045633e-10	TRUE
ENSG00000205683	DPF3	0.9814824995748272	0.19143554996561063	FALSE	3.3734377969840574	4.075687174142936e-17	TRUE
ENSG00000205903	ZNF316	-0.2329277510325132	0.0861679036169252	FALSE	-0.07176489680016665	0.6279425547092067	FALSE
ENSG00000212993	POU5F1B	-1.007294812862837	0.002177566333959467	TRUE	-1.1356378909288853	9.766240258164607e-5	TRUE
ENSG00000213015	ZNF580	-0.36483478985870776	0.09000737452957587	FALSE	-0.31460658898157945	0.06414005783389369	FALSE
ENSG00000213020	ZNF611	-0.6456153530530702	8.690662315375097e-5	TRUE	-0.8707188180913056	6.377847961308145e-7	TRUE
ENSG00000213096	ZNF254	-0.23431742073681774	0.14086113387695395	FALSE	-0.5808799708317637	1.0951746969165125e-5	TRUE
ENSG00000213347	MXD3	0.2560905170071232	0.28970401626478554	FALSE	0.5507027953176312	0.009177598264691186	TRUE
ENSG00000213676	ATF6B	-0.05640722341639959	0.6309296009698263	FALSE	-0.19817901178093317	0.09503808185239047	FALSE
ENSG00000213762	ZNF134	-0.15526937667993287	0.21406309282562422	FALSE	-0.47454785762514834	1.5750328283500729e-4	TRUE
ENSG00000213793	ZNF888	-0.17277267702287213	0.38794668763414925	FALSE	-0.47342267881426336	0.0017231396383712407	TRUE
ENSG00000213799	ZNF845	-0.44515964596035074	0.010816635478456713	FALSE	-0.5034351909532085	1.2355846023442466e-6	TRUE
ENSG00000213928	IRF9	1.7325115062497536	4.695633968680719e-41	TRUE	1.224189223850861	6.167437584663598e-20	TRUE
ENSG00000213967	ZNF726	-0.5105581528095814	0.06920063931859613	FALSE	0.03817442881111882	0.909182838044426	FALSE
ENSG00000213988	ZNF90	-0.5899073822205657	0.10679730776732771	FALSE	-0.21268195554768812	0.5436729838175505	FALSE
ENSG00000214022	REPIN1	-1.062371403005143	9.588440307158852e-13	TRUE	-0.9522242243772665	1.3656730350857546e-7	TRUE
ENSG00000214029	ZNF891	-0.8465308125154883	3.004353812590321e-9	TRUE	-0.6596781865424934	9.890289375048051e-8	TRUE
ENSG00000214189	ZNF788	-0.9029404978065332	0.2659292274160609	FALSE	-0.299133640874881	0.6360069523663993	FALSE
ENSG00000214534	ZNF705E	-0.984379701866813	0.007866562664590397	TRUE	-0.8445065914514216	0.0379724979992972	FALSE
ENSG00000214575	CPEB1	0.21874499634720895	0.6862781451481134	FALSE	0.18169053113342878	0.7750897366134879	FALSE
ENSG00000214652	ZNF727	-0.7966875312805275	0.3853341648427117	FALSE	-0.7454887346344724	0.42550650594152	FALSE
ENSG00000215271	HOMEZ	-0.20673745002589808	0.10368896673071996	FALSE	-0.35973506468356586	0.009408332485527016	TRUE
ENSG00000215421	ZNF407	0.28595699682117914	0.019530701803920834	FALSE	-0.007277170648375724	0.9669665411089451	FALSE
ENSG00000218891	ZNF579	0.19477110598148117	0.6412527718247861	FALSE	0.22711203083836756	0.5594564922861996	FALSE
ENSG00000220201	ZGLP1	-0.24259845625467294	0.6401047994597049	FALSE	0.19263646337450177	0.6637684969192488	FALSE
ENSG00000221869	CEBPD	0.396846130775194	0.03566602676003204	FALSE	-1.555359127470271	2.5630624855127583e-10	TRUE
ENSG00000221923	ZNF880	-0.29621205609691764	0.21067862957112557	FALSE	-0.23859929182348097	0.4402526074782909	FALSE
ENSG00000221944	TIGD1	-0.8431123218906533	1.188424215844222e-11	TRUE	-0.7188966184558913	2.5373274450444427e-6	TRUE
ENSG00000221994	ZNF630	-1.0488123803195233	1.0237416033277516e-6	TRUE	-1.244211087630502	5.003524603081355e-13	TRUE
ENSG00000223547	ZNF844	-0.2854293797131373	0.20666464956144473	FALSE	-0.7748426100591438	0.002225086906683617	TRUE
ENSG00000225614	ZNF469	0.3911609081377388	0.05368299893248471	FALSE	0.2985264672737914	0.09692932312842448	FALSE
ENSG00000227124	ZNF717	-0.8797369310074791	2.576225299734956e-4	TRUE	-0.65292844113624815	0.002631919650179619	TRUE
ENSG00000228623	ZNF883	-0.9963798830265324	0.12444728715055961	FALSE	-0.6007425944250706	0.2008678486613531	FALSE
ENSG00000229676	ENSG00000229676	NA	NA	NA	0.1781544152661103	0.8904325890811052	FALSE
ENSG00000229809	ZNF688	-0.1895539530461296	0.3274993089062746	FALSE	-0.6283892439644474	0.00035150604313170303	TRUE
ENSG00000230797	YY2	-0.960127330046452	0.005647414816427373	TRUE	0.13556409640349876	0.6348152618777815	FALSE
ENSG00000233757	ENSG00000233757	0.06417667260391863	0.7071865748689112	FALSE	-0.12578016580351792	0.3901845508448751	FALSE
ENSG00000234284	ZNF879	-0.32089629492615285	0.06464370134026881	FALSE	-0.41229495183408055	0.0011242064416317678	TRUE
ENSG00000234444	ZNF736	-0.06105604975472888	0.6077514547920548	FALSE	-0.14273454070100225	0.24913301338969474	FALSE
ENSG00000234616	JRK	-0.43151756699401833	1.6732368975059346e-5	TRUE	-0.37014068543459644	0.0014706929501612379	TRUE
ENSG00000235109	ZSCAN31	-1.02128601263189	7.884668689937897e-4	TRUE	0.9992676802540961	1.4800108522167205e-5	TRUE
ENSG00000236104	ZBTB22	-0.7344658110722927	2.0020713195238917e-6	TRUE	-0.9661670350993383	2.0325482166904325e-9	TRUE
ENSG00000236287	ZBED5	-0.43433982364890317	8.596881288456508e-5	TRUE	-0.43823317705423165	2.7307677522309446e-4	TRUE
ENSG00000236609	ZNF853	-0.16260752526854527	0.4063035480693423	FALSE	-0.16060568089049895	0.5055341928574325	FALSE
ENSG00000237440	ZNF737	-0.5774014103965134	5.0708641544975824e-5	TRUE	-0.7542458661078665	2.301591497219512e-11	TRUE
ENSG00000237765	FAM200B	-0.7432925346760495	3.810963478944279e-7	TRUE	-0.9034464323981429	1.3205130128556013e-11	TRUE
ENSG00000242852	ZNF709	-0.32562212583362093	0.5611102542800022	FALSE	-1.0463278642187692	0.07060675707222079	FALSE
ENSG00000243660	ZNF487	-0.6691314383419357	5.5449499274413124e-5	TRUE	-1.0458102244848995	3.1730677493224883e-6	TRUE
ENSG00000243678	NME2	1.6061831853074016	5.302965985432226e-10	TRUE	2.6454986402122436	1.5455933590099193e-28	TRUE
ENSG00000243943	ZNF512	-0.4223048689000522	3.166109542917262e-5	TRUE	-0.37056577542845137	0.005504808902814328	TRUE
ENSG00000245680	ZNF585B	-0.4015622844879845	0.0016327215204750632	TRUE	-0.7963611624879748	2.135676525303931e-9	TRUE
ENSG00000245848	CEBPA	-1.5145377630896062	2.577553278161871e-7	TRUE	0.2875677724759598	0.34480764228437083	FALSE
ENSG00000248483	POU5F2	-0.3078041544477455	0.06499353286379042	FALSE	-0.31867071167379146	0.12503892411396186	FALSE
ENSG00000249459	ZNF286B	-0.23888264083915098	0.22784243620117006	FALSE	0.05744524529917459	0.8278685154959512	FALSE
ENSG00000249471	ZNF324B	-0.28989366543647266	0.045832695470753054	FALSE	0.24597228095098755	0.19472916439754004	FALSE
ENSG00000249709	ZNF564	-0.3631628563882545	0.06323947607714617	FALSE	-0.5463256272790112	0.02019572229436767	FALSE
ENSG00000249961	TERB1	-1.3309973676067306	0.11283050847644469	FALSE	-0.9851850899488453	0.19931588427753827	FALSE
ENSG00000250312	ZNF718	-0.3776977741965311	0.10636511945045388	FALSE	-0.530051199468459	0.03483496735983291	FALSE
ENSG00000250571	GLI4	-0.44429064357435166	0.06004015059278358	FALSE	-0.6996638551373494	8.247311119099699e-4	TRUE
ENSG00000251192	ZNF674	-0.750718834073916	2.1765956470684567e-4	TRUE	-1.2463131261133393	7.21481496385007e-10	TRUE
ENSG00000251247	ZNF345	-0.9329153644262463	1.5711699566417132e-19	TRUE	-1.085989062993095	2.9108674640277784e-11	TRUE
ENSG00000251369	ZNF550	-0.2595365789653551	0.20995851114120476	FALSE	-0.5664115907726058	0.010599076480315703	FALSE
ENSG00000254004	ZNF260	-0.18355864352208015	0.40861113212363676	FALSE	-0.5058757918024337	3.072679888726772e-5	TRUE
ENSG00000256087	ZNF432	-0.03179562046218826	0.8522433476553347	FALSE	-0.2657136932048885	0.009102493475984106	TRUE
ENSG00000256223	ZNF10	-0.556184494351096	0.0038696089300168358	TRUE	-0.9840043117115115	4.709650174264082e-7	TRUE
ENSG00000256229	ZNF486	0.010827982547225985	0.9631125769651757	FALSE	-0.07590272089401756	0.6897787177212712	FALSE
ENSG00000256294	ZNF225	-0.036021078812815924	0.8028290310222562	FALSE	-0.34762764354666786	0.005433501451174643	TRUE
ENSG00000256683	ZNF350	-0.3270073112893737	0.015018570694332932	FALSE	-0.7697289209235582	1.7224116503242755e-8	TRUE
ENSG00000256771	ZNF253	-0.5908467783138864	1.7487155254095757e-9	TRUE	-0.6889194228300405	2.8838355822583673e-8	TRUE
ENSG00000257315	ZBED6	0.16423248078220692	0.4893862928181651	FALSE	-0.09200817232870347	0.6497393052510884	FALSE
ENSG00000257923	CUX1	-0.2923512146472592	0.013690192717005686	FALSE	-0.3874120281864323	0.002125608985856899	TRUE
ENSG00000258405	ZNF578	0.10220035308154266	0.7427572168617187	FALSE	-0.3086265824130851	0.2691608044636676	FALSE
ENSG00000260027	HOXB7	0.27307698049266704	0.5637893130490629	FALSE	0.6527317482593421	0.17652589837519786	FALSE
ENSG00000261221	ZNF865	-0.23856400029275385	0.25608414720326433	FALSE	-0.3847501781933602	0.05020214844722745	FALSE
ENSG00000263001	GTF2I	-0.01476697516614874	0.9343816079349345	FALSE	0.6527966599017868	1.7192693886232978e-5	TRUE
ENSG00000263002	ZNF234	-0.2473552982457118	0.12075933422615294	FALSE	-0.22754739101590643	0.08589578667855656	FALSE
ENSG00000267041	ZNF850	-0.30534294190528394	0.09177555577698274	FALSE	-0.20468779765847547	0.18188548770968158	FALSE
ENSG00000267281	ENSG00000267281	0.48858589120161605	0.21961237522475435	FALSE	0.14581904953884706	0.7652006925709594	FALSE
ENSG00000267508	ZNF285	-0.2419210082248226	0.712146263871523	FALSE	-0.5862110870775296	0.36671371579420053	FALSE
ENSG00000267680	ZNF224	-0.3551174385163558	0.01854143602736857	FALSE	-0.6368419700727616	9.22572460523704e-6	TRUE
ENSG00000269343	ZNF587B	0.4193786934877641	0.0021337891425385904	TRUE	0.7215799769073804	4.444501265647432e-5	TRUE
ENSG00000272333	KMT2B	0.18342097306587982	0.29587435722221617	FALSE	0.03211561509809549	0.8769634613142581	FALSE
ENSG00000272602	ZNF595	0.014821813078893688	0.9716493137683503	FALSE	0.026399088285629587	0.9478130000773403	FALSE
ENSG00000274349	ZNF658	-0.5038144791484528	0.27994531562540115	FALSE	-0.3792071032250329	0.39364510815447645	FALSE
ENSG00000275004	ZNF280B	0.24941689092471103	0.25793207459821943	FALSE	0.3422954227082481	0.14421467856486883	FALSE
ENSG00000275111	ZNF2	-0.3692568317802078	0.017862834259656922	FALSE	-0.43171707125744396	5.595424904601727e-4	TRUE
ENSG00000277258	PCGF2	-0.2513535269052288	0.7478203679054446	FALSE	1.398310965944495	8.107338739955828e-4	TRUE
ENSG00000277462	ZNF670	0.4774118663991213	0.24493879852679593	FALSE	0.8117994348106272	0.026222786120274486	FALSE
ENSG00000278129	ZNF8	-0.3024607474771749	0.03046106880016934	FALSE	-0.5668812835516843	2.927062511948546e-4	TRUE
