# Supplementary material for: A Multi-Omics Analysis of Mucosal-Associated-Invariant T Cells Reveals Key Drivers of Distinct Modes of Activation
Source: Front Immunol. 2021 May 24;12:616967. doi: 10.3389/fimmu.2021.616967 (PMC8183572; doi:10.3389/fimmu.2021.616967)
Supplement: Supplementary file 9 [file Table_2.xlsx]

## Sheet: Sheet 1 - SupplementaryTable2
SupplementaryTable2
Cytokines_Chemokines_identifed in RNA-Seq
ensembl_gene_id	hgnc_symbol	LOG2(FC) E.coli-treated MAIT cells	padj. E.coli-treated MAIT cells	Differential expression_E.coli-treated MAIT cells	LOG2(FC)_a-CD3/a-CD28-treated MAIT cells	padj.a-CD3/a-CD28-treated MAIT cells	Differential expression_a-CD3/a-CD28-treated MAIT cells
ENSG00000008517	IL32	1.3545117743649353	6.367516769465149e-10	TRUE	1.2493999323417504	6.451468749631499e-11	TRUE
ENSG00000074842	MYDGF	2.387945645323856	1.795918746638496e-28	TRUE	2.0343121780996762	7.78296060239776e-17	TRUE
ENSG00000081041	CXCL2	5.584527498479357	9.898005785391382e-44	TRUE	1.9462922760783261	0.04612379317668729	FALSE
ENSG00000095752	IL11	4.774782330526092	1.415454082684262e-11	TRUE	0.8901388958970732	0.46566741653245486	FALSE
ENSG00000099985	OSM	3.1840988180249243	1.2297029258586503e-19	TRUE	4.629790668444019	1.1780013201133733e-32	TRUE
ENSG00000102524	TNFSF13B	0.7686513721462996	0.016877148976518028	FALSE	-0.04876843265587232	0.867870874174446	FALSE
ENSG00000102962	CCL22	-1.5755933776480298	0.07765245325592454	FALSE	-0.4033262366401339	0.7491327632294335	FALSE
ENSG00000104432	IL7	2.3143304226427763	0.0034246685932686253	TRUE	NA	NA	NA
ENSG00000105246	EBI3	5.376993571745135	6.38776587044451e-9	TRUE	NA	NA	NA
ENSG00000105329	TGFB1	-0.06326862373211774	0.6948222507388706	FALSE	-0.13296443974983269	0.2628102327506459	FALSE
ENSG00000106178	CCL24	-1.7631427633990464	0.18835138288668	FALSE	2.7759989781862813	1.5958035485701307e-5	TRUE
ENSG00000106952	TNFSF8	0.9352363630665838	6.423054941480573e-8	TRUE	0.26810139957102624	0.14837178438968265	FALSE
ENSG00000108342	CSF3	7.840726378957693	1.2329149458225031e-11	TRUE	NA	NA	NA
ENSG00000108691	CCL2	4.0591140723270724	2.627055233173617e-6	TRUE	1.3446579913869814	0.26727439684761023	FALSE
ENSG00000108700	CCL8	7.785439603636425	1.0224504358584734e-8	TRUE	5.589779128074882	2.1014289134967505e-4	TRUE
ENSG00000109471	IL2	NA	NA	NA	5.656558055743772	5.340034978392349e-15	TRUE
ENSG00000110944	IL23A	0.5024579550541604	0.05674355437919639	FALSE	1.2068079466116075	9.599242599100092e-9	TRUE
ENSG00000111536	IL26	6.122478518230885	4.982116731154811e-29	TRUE	1.031686542300658	0.05518025868004296	FALSE
ENSG00000111537	IFNG	11.121548580991146	5.345460549137517e-108	TRUE	4.735362526267668	1.6609719047541212e-14	TRUE
ENSG00000112115	IL17A	9.828303238128179	5.042758263823193e-15	TRUE	7.870174043099125	5.683698387915069e-10	TRUE
ENSG00000112116	IL17F	11.709424369609168	1.4916595534984917e-40	TRUE	6.336385666672872	1.8049041590414674e-18	TRUE
ENSG00000113302	IL12B	7.150897066611956	0.001193542928907594	TRUE	NA	NA	NA
ENSG00000113525	IL5	NA	NA	NA	3.655571180560773	3.080729271081929e-4	TRUE
ENSG00000115008	IL1A	8.999862142588611	7.265553430756426e-41	TRUE	6.336728454344805	1.9156302380298498e-13	TRUE
ENSG00000115009	CCL20	3.9481696160239004	2.7773179991785583e-49	TRUE	4.471436842124704	3.24585149558464e-58	TRUE
ENSG00000117586	TNFSF4	0.21778442151436703	0.30012088342198673	FALSE	-0.3118510861206005	0.16060873897500763	FALSE
ENSG00000119699	TGFB3	-1.2107079042770637	4.552512048165747e-11	TRUE	-0.7898914194124743	8.022248583306104e-6	TRUE
ENSG00000120659	TNFSF11	NA	NA	NA	5.668605331184879	1.2109292230709565e-5	TRUE
ENSG00000121858	TNFSF10	0.7400659581338769	2.1443083172657159e-4	TRUE	1.040520509629016	4.7048451589274894e-7	TRUE
ENSG00000124391	IL17C	-1.6664507092229364	0.014250325449006647	FALSE	-2.2947160762326813	0.008243250399204894	TRUE
ENSG00000125538	IL1B	6.9067955136056	1.5486474203515284e-49	TRUE	3.7175488365778535	6.211664962356248e-7	TRUE
ENSG00000125657	TNFSF9	0.34572158168612976	0.6099465053294261	FALSE	0.9485413429216502	0.04851056668056537	FALSE
ENSG00000125735	TNFSF14	-0.2719999621111678	0.22490800622778637	FALSE	1.623337625180179	4.8978004567518594e-36	TRUE
ENSG00000127318	IL22	10.37353204261226	3.326147013984544e-11	TRUE	NA	NA	NA
ENSG00000128342	LIF	NA	NA	NA	9.73802153344838	2.5397510970689074e-28	TRUE
ENSG00000136244	IL6	10.635868055831839	3.038450803670794e-27	TRUE	NA	NA	NA
ENSG00000136634	IL10	7.407968118145795	1.6654727373168147e-14	TRUE	7.57035884332412	4.9915122188534065e-6	TRUE
ENSG00000136688	IL36G	9.411798396211413	1.2245645411243584e-17	TRUE	NA	NA	NA
ENSG00000136689	IL1RN	6.460808135525809	7.113416798235678e-20	TRUE	5.259271028125938	6.358682670445015e-22	TRUE
ENSG00000138755	CXCL9	-0.5305169436069407	0.7220885423605181	FALSE	1.8715662987476442	0.14014585529814413	FALSE
ENSG00000142224	IL19	9.17286643924244	9.041178107948325e-18	TRUE	NA	NA	NA
ENSG00000143184	XCL1	1.9073808521246016	0.004311319220620133	TRUE	4.847566650699151	5.677983627157984e-14	TRUE
ENSG00000143185	XCL2	2.2100134812503276	0.0022021454377173805	TRUE	4.854746954976514	2.928951491341539e-10	TRUE
ENSG00000145839	IL9	NA	NA	NA	7.471310207925033	0.0012421996431410012	TRUE
ENSG00000150782	IL18	-1.8534726701316673	0.16523923863186626	FALSE	-1.7121687245508492	0.0035654256988433	TRUE
ENSG00000151882	CCL28	-0.32271373919735064	0.14505038579552143	FALSE	-0.6465957686500046	7.22591355190651e-4	TRUE
ENSG00000156234	CXCL13	7.3464300933340185	1.3858299291715856e-7	TRUE	NA	NA	NA
ENSG00000161921	CXCL16	0.7654141837053271	0.0059330043130553034	TRUE	0.49110823938109166	0.2327719129916603	FALSE
ENSG00000161955	TNFSF13	-0.556730249547289	0.32122892717151047	FALSE	0.47829823416621914	0.33366541395946253	FALSE
ENSG00000162892	IL24	1.8240765851836913	4.475712748128308e-6	TRUE	-1.244684668338479	0.0035427471669988247	TRUE
ENSG00000163734	CXCL3	6.159756820969416	1.5483902147319248e-46	TRUE	2.7986607238440033	0.0022725169883923537	TRUE
ENSG00000163735	CXCL5	10.660337551956312	4.804819516017115e-38	TRUE	7.770264354680409	8.577024750991971e-13	TRUE
ENSG00000163736	PPBP	NA	NA	NA	3.290974957238198	8.34229946733023e-4	TRUE
ENSG00000163739	CXCL1	9.483117225799473	1.3574383297077689e-45	TRUE	5.541159880787051	1.6238819928626654e-11	TRUE
ENSG00000164136	IL15	-0.03533467258526777	0.8718893062702148	FALSE	-0.04403686486692322	0.8480497038887141	FALSE
ENSG00000164399	IL3	NA	NA	NA	7.145425958271866	3.182625958160568e-6	TRUE
ENSG00000164400	CSF2	2.3072931731838793	0.007723626285345028	TRUE	8.768081072704392	2.7579033742887508e-34	TRUE
ENSG00000168811	IL12A	0.6370212479669284	0.003248145518153322	TRUE	0.1976051233890157	0.5698589233352017	FALSE
ENSG00000169194	IL13	NA	NA	NA	7.965369651059729	4.214852878204517e-11	TRUE
ENSG00000169245	CXCL10	-1.1651399210938773	0.33746346940706373	FALSE	1.1300733755580257	0.305357402661745	FALSE
ENSG00000169248	CXCL11	NA	NA	NA	0.6546083328388187	0.7763216023918672	FALSE
ENSG00000169429	CXCL8	6.933386594773934	6.675732902415542e-45	TRUE	5.7825804092715485	2.262139722599055e-19	TRUE
ENSG00000172349	IL16	-1.5315847651743215	4.856929966706182e-45	TRUE	-1.0178634895996495	7.914634579476731e-7	TRUE
ENSG00000172724	CCL19	6.940970051985587	1.1486889380224778e-9	TRUE	NA	NA	NA
ENSG00000181634	TNFSF15	6.345288596583759	1.9818900433786278e-10	TRUE	6.085784591325901	5.903422585157735e-11	TRUE
ENSG00000184371	CSF1	3.429279906346518	5.758630849118912e-46	TRUE	5.386628101761271	8.607707568402178e-58	TRUE
ENSG00000226979	LTA	3.0180955464160024	4.475697972897319e-12	TRUE	6.049230406738612	2.8660515633018603e-83	TRUE
ENSG00000227507	LTB	-0.26253293902234726	0.5906548514277562	FALSE	3.2155970175090163	2.2891469724930148e-29	TRUE
ENSG00000232810	TNF	1.9882211613462974	7.472372456538993e-12	TRUE	3.567516970319995	1.798076505365833e-47	TRUE
ENSG00000239697	TNFSF12	-0.3056259169187668	0.21709901597001244	FALSE	0.28315661009078563	0.22617944417860933	FALSE
ENSG00000271503	CCL5	-1.7408128070330946	2.0467619612472576e-18	TRUE	-0.09393959462458852	0.7264869364594875	FALSE
ENSG00000275302	CCL4	1.4306567919780475	8.082451674616916e-4	TRUE	5.0362374249245	1.2278527094056426e-25	TRUE
ENSG00000276070	CCL4L2	1.962231738082421	0.016917718529342915	FALSE	4.918054919997137	1.6224636561899528e-10	TRUE
ENSG00000276085	CCL3L1	2.992475298038079	2.008629924601973e-5	TRUE	4.75733947207416	4.092980751937437e-12	TRUE
ENSG00000276085	CCL3L3	2.992475298038079	2.008629924601973e-5	TRUE	4.75733947207416	4.092980751937437e-12	TRUE
ENSG00000277632	CCL3	4.040111244993476	2.0621632435335433e-44	TRUE	6.886171396204928	2.748734512420756e-90	TRUE
