# Supplementary material for: A Multi-Omics Analysis of Mucosal-Associated-Invariant T Cells Reveals Key Drivers of Distinct Modes of Activation
Source: Front Immunol. 2021 May 24;12:616967. doi: 10.3389/fimmu.2021.616967 (PMC8183572; doi:10.3389/fimmu.2021.616967)
Supplement: Supplementary file 10 [file Table_3.xlsx]

## Sheet: Sheet1
uniprot_accession	aCD3/a-CD28_log2(FC)	aCD3/a-CD28_pvalue	ctrl_log2(FC)	ctrl_pvalue	IL12/IL18+aCD3/a-CD28_log2(FC)	IL12/IL18+aCD3/a-CD28_pvalue	IL12/IL18_log2(FC)	IL12/IL18_pvalue
A0A024QZX5;A0A087X1N8;P35237;A0A2R8YD12	0.0708692	0.697623	0	1	-0.00192259	0.991997	0.268474	0.120193
A0A024R442;E7ETB3;Q9ULA0;E7EMB6;C9JBE1	-0.0544167	0.72652	0	1	-0.10479	0.540307	0.0883991	0.666398
A0A024R4E5;Q00341;H0Y394	0.199179	0.666435	0	1	1.17665	0.0136903	0.405067	0.321984
A0A024R4M0;P46781;B5MCT8;C9JM19	0.262804	0.254186	0	1	0.579927	0.0247638	0.268759	0.289561
A0A024RA52;P25787;C9JCK5	0.121968	0.203529	0	1	0.112984	0.484502	0.0187129	0.928176
A0A024RBG1;Q9NZJ9	1.36326	0.13035	0	1	1.05014	0.379885	-0.0076952	0.995273
A0A024RCR6;A0A0G2JK23;P46379;A0A0G2JL47	0.188748	0.273851	0	1	0.682404	0.0064665	0.264668	0.328522
A0A087WSV8;P80303;E9PKG6;Q2L696;E9PLR0;E9PLE9;A0A2R8Y6G7	0.188795	0.232362	0	1	-0.285811	0.208627	0.0156325	0.949317
A0A087WT45;Q4V328;A0A075B793	-0.135718	0.704086	0	1	0.334527	0.267094	0.0712093	0.818714
A0A087WT99;Q9H0W9;E9PJU8;E9PQS1;E9PPB5	1.11755	0.0561555	0	1	0.88559	0.093967	0.688093	0.174885
A0A087WTA5;E7ERK9;Q9UI10;A0A087WW69;F8W8L6	0.385528	0.480982	0	1	-0.720501	0.110469	#N/A	#N/A
A0A087WTJ2;Q96F15	-0.211544	0.673919	0	1	-1.28012	0.00293442	-0.542796	0.383896
A0A087WTK0;A0A087WVC6;Q12913	0.502719	0.208746	0	1	0.171419	0.523647	0.0243316	0.928909
A0A087WU53;Q9H0U3	-0.115889	0.85718	0	1	-1.26146	0.0376522	-0.482441	0.593614
A0A087WUB9;Q8WYA6	-0.0296871	0.904678	0	1	-0.163811	0.489779	0.195126	0.352729
A0A087WUC6;E9PI68;Q15005;E9PL01	-0.331321	0.576663	0	1	-1.28811	0.0570505	-1.2161	0.260438
A0A087WUK2;O14979	0.252028	0.112388	0	1	0.528609	0.025164	0.247542	0.317019
A0A087WUN7;H0YJ40;G3V4X6;G3V2S9;Q9GZT3;H0YJI1;H0YJW7	1.75773	0.00500536	0	1	1.38841	0.00636798	#N/A	#N/A
A0A087WUQ6;P07203;A0A2R8Y6B6	-0.0202907	0.958641	0	1	-0.200912	0.536888	-0.0877086	0.822223
A0A087WUT6;O60841	0.120409	0.525084	0	1	0.739895	0.0101359	0.090825	0.716007
A0A087WUX8;A0A087WYF7;Q6UXV4	-0.000941786	0.999088	0	1	-1.20331	0.0583048	-0.0445703	0.942779
A0A087WV97;Q8WU79;X6RCC3	-0.226221	0.558655	0	1	0.136019	0.679535	-0.0473205	0.8862
A0A087WVF7;Q9NZM3	-0.03991	0.867348	0	1	-0.060365	0.851874	0.479105	0.0434601
A0A087WVQ6;Q00610	0.234028	0.031433	0	1	0.171069	0.261119	0.299673	0.0441754
A0A087WW23;P20292	-0.0583475	0.959311	0	1	-2.01029	0.0155169	-0.510087	0.660101
A0A087WWM0;O43617;A0A087WYS5	0.012238	0.958396	0	1	-0.272129	0.516438	-0.157297	0.374494
A0A087WWP4;Q96T37	-0.25505	0.0267852	0	1	-0.209392	0.0568013	-0.274658	0.0176779
A0A087WWP8;Q5VWQ0;A0A0C4DGT8	-0.0303355	0.862518	0	1	0.0432192	0.828286	-0.153283	0.367106
A0A087WWS1;Q96FV9	0.321209	0.269063	0	1	0.345537	0.279649	0.249301	0.335881
A0A087WWY9;Q8TB24	-0.0566035	0.862901	0	1	-0.472025	0.350455	-0.397572	0.23972
A0A087WXC5;E7ESZ7;O95299	0.124078	0.650999	0	1	-0.630427	0.062861	0.0781725	0.828477
A0A087WXL6;Q9H270;B7Z879	-0.108426	0.73009	0	1	-0.540721	0.0725866	-0.259827	0.421241
A0A087WXM6;J3QQT2;J3KRX5;A0A0A6YYL6;P18621;J3QLC8;J3KRB3;A0A087WWH0;J3QS96;A0A0A0MRF8;A0A087WY81	-0.192644	0.575804	0	1	-0.0421105	0.88562	-0.244221	0.512138
A0A087WY00;F8WE88;F8W6H6;Q9Y4I1;G3V394	-0.253183	0.732865	0	1	0.251725	0.522119	-0.285367	0.562599
A0A087WY55;Q9NP79;Q5TGM0	0.188212	0.374623	0	1	0.13868	0.517362	0.164581	0.459312
A0A087WY71;E9PFW3;Q96CW1;C9JJ47	0.265012	0.0996718	0	1	0.274018	0.129462	0.261311	0.243044
A0A087WYP2;Q8IZQ5;H0YE28	0.646862	0.525251	0	1	-0.422389	0.663762	0.29902	0.770143
A0A087WYR3;O43399;A0A087WZ51	0.0740883	0.772963	0	1	0.0357814	0.890171	0.182721	0.420055
A0A087WYS1;E7EUC7;Q16851	0.037091	0.737967	0	1	-0.0814226	0.412726	0.013486	0.90237
A0A087WZ13;E9PAU2;Q8IY67	-0.297736	0.0338557	0	1	-0.264934	0.050539	-0.288301	0.0700879
A0A087WZ32;A8K727;A0A087X038;Q9HB19	0.426451	0.310819	0	1	0.229397	0.630647	0.488601	0.259981
A0A087WZF1;Q93052;C9JXK9;C9JUT4	#N/A	#N/A	0	1	-0.0562388	0.831438	#N/A	#N/A
A0A087WZN1;O43837;A0A087X2E5	0.564012	0.0515812	0	1	0.00939382	0.975242	0.643823	0.0113321
A0A087WZV0;O43314	#N/A	#N/A	0	1	#N/A	#N/A	-0.071608	0.774711
A0A087X054;Q9Y4L1;E9PJ21;A0A087WWI4;K7EQK2	0.252448	0.174962	0	1	0.850941	0.00263489	0.55054	0.0188219
A0A087X0D5;P09668	0.371499	0.380009	0	1	0.114053	0.801279	0.14683	0.726815
A0A087X0I9;Q04759	-0.130346	0.596994	0	1	-0.330112	0.213845	-0.131959	0.513316
A0A087X0M4;Q9BWU0	-0.0610291	0.864987	0	1	0.722477	0.0439748	0.229688	0.527763
A0A087X0R6;Q9UMY4	0.0195858	0.972628	0	1	#N/A	#N/A	-0.614392	0.254778
A0A087X0V5;P29728	0.00455184	0.991818	0	1	-0.319988	0.449944	0.348087	0.451729
A0A087X0W7;A0A087WT95;Q86TX2;P49753;G3V4F2	-0.142707	0.490149	0	1	-1.16078	0.0052551	-0.0795663	0.740263
A0A087X188;Q9UBW5;A0A0A0MT10;S4R418	-0.0770466	0.655139	0	1	-0.172477	0.264749	-0.0913172	0.636133
A0A087X1K9;O75608;E5RGR0;B4DP64	0.255331	0.292782	0	1	0.108693	0.581015	0.0570223	0.841121
A0A087X1S7;P09326	-0.141597	0.514019	0	1	0.0345222	0.871878	0.207593	0.361351
A0A087X1Z3;Q9UL46;H0YM70	0.299308	0.43064	0	1	0.0900785	0.808853	0.374512	0.335673
A0A087X2D8;O60271	0.363562	0.180775	0	1	0.661679	0.0284747	0.165738	0.59295
A0A087X2I1;P62333;H0YJC0	0.0799617	0.538133	0	1	0.197534	0.108611	0.0432829	0.770517
A0A087X2I2;A0A087WT12;P36969;K7ERP4;K7EJ20;K7EKX7;K7ENB4;R4GNE4;A0A0A0MTT1	0.0718934	0.838128	0	1	-0.120206	0.730426	0.0364521	0.918747
A0A087X2I5;Q9UK45	1.04441	0.265621	0	1	0.963367	0.217796	0.266044	0.828091
A0A096LP25;A0A096LNZ0;Q6ZSR9	-0.1168	0.720124	0	1	-0.0949539	0.732837	-0.125496	0.674878
A0A0A0MR02;P45880;Q5JSD2;Q5JSD1	-0.114525	0.759042	0	1	-0.60081	0.10108	-0.344423	0.226625
A0A0A0MR05;Q9BVC4;H3BM50;H3BPU5;H3BPT1;H3BN58;H3BSZ4;H3BR25	-0.054439	0.856487	0	1	0.171124	0.503272	0.298333	0.435682
A0A0A0MR09;P43378	0.134215	0.491168	0	1	-0.215049	0.532807	#N/A	#N/A
A0A0A0MRF6;Q99996;A0A0A0MRE9;H7BYL6	0.440451	0.459004	0	1	0.496862	0.347812	0.56413	0.335241
A0A0A0MRI1;Q8IXQ4	0.0156432	0.922306	0	1	-0.0997484	0.573848	-0.235194	0.358302
A0A0A0MRJ6;H7BY58;P22061;F6S8N6	-0.259021	0.418024	0	1	-0.434987	0.280755	-0.24505	0.460017
A0A0A0MS41;Q9BWM7;A0A1P0AYU5;S4R3N9	-0.197039	0.636591	0	1	-1.45229	0.00692444	-0.594462	0.343355
A0A0A0MS51;A0A0A0MT01;P06396	0.161414	0.847055	0	1	0.0917936	0.876427	0.556269	0.481095
A0A0A0MS54;P22694;A0A087WVC4;B1APG2;B1APF8;B1APF9;B1APG3;B1APF7;B1APG1;B1APG0	0.0828346	0.849886	0	1	-0.0842998	0.841829	0.150943	0.73403
A0A0A0MS70;H0Y4G9;A0A0A0MST0;Q99836;A0A0A0MSI9	-0.127747	0.667922	0	1	-0.44871	0.112362	-0.154511	0.594254
A0A0A0MSJ9;Q15283	-0.0722057	0.706156	0	1	-0.375098	0.166388	-0.17673	0.302747
A0A0A0MSK5;Q5JTV8	-0.249996	0.564729	0	1	-1.10587	0.0049203	-0.635528	0.265181
A0A0A0MT72;Q9BSQ5;C9JUH3;E9PEC4	-0.142242	0.586632	0	1	-0.117961	0.685825	-0.296649	0.20527
A0A0A0MT83;P26440;H0YLC3;H7C4G6	-0.254023	0.333911	0	1	-0.36467	0.15341	-0.41775	0.110418
A0A0A0MTB8;Q8NI36	-0.27588	0.300356	0	1	0.270973	0.207199	-0.205573	0.207489
A0A0A0MTH3;Q13418	-0.203531	0.608576	0	1	-0.519041	0.170455	-0.211712	0.629814
A0A0A0MTN0;Q13617;Q5T2B5	-0.151833	0.709943	0	1	-0.0439234	0.915098	-0.0549924	0.885105
A0A0A0MTN9;J3QQX3;A0A0A0MTR6;A0A0C4DFN8;A0A0A0MSZ4;A0A0A0MT64;P22570;A0A0C4DGN7	0.0236484	0.922566	0	1	-0.406137	0.257101	-0.052974	0.864194
A0A0A0MTR7;A0A0A0MTC1;Q63HN8	-0.291231	0.472835	0	1	-0.474221	0.0907627	0.00951689	0.983073
A0A0A0MTS7;Q8WZ42;A0A0A0MRA3	-0.117714	0.677704	0	1	0.557954	0.15198	0.023637	0.932879
A0A0A6YYC7;Q96JP5	0.302786	0.348728	0	1	0.608666	0.102943	0.327371	0.309318
A0A0B4J1V8;A8MV53;A0A0A6YYI3;Q9NQ55	-0.446906	0.374879	0	1	0.445273	0.292146	-0.85764	0.052021
A0A0B4J1Z1;C9JAB2;Q16629	0.147496	0.697485	0	1	0.411405	0.28537	0.354735	0.40005
A0A0B4J220	0.116787	0.534314	0	1	0.0517087	0.860265	-0.0825855	0.569592
A0A0B4J2E5;Q15269	0.369162	0.447682	0	1	0.767355	0.124647	0.412533	0.363929
A0A0C3SFZ9;M0QZI3;O14526	-0.519613	0.0254104	0	1	#N/A	#N/A	-0.30953	0.0484859
A0A0C4DFT8;G3XAA4;Q9NQC1;B5MBX1	-0.332532	0.0212753	0	1	-0.314068	0.0643662	-0.343914	0.0871442
A0A0C4DFV9;Q01105;A0A087X027;P0DME0	-0.161776	0.437476	0	1	0.127692	0.161984	0.00481675	0.976336
A0A0C4DFZ2;P15289	-0.641167	0.16033	0	1	-0.604342	0.25898	-0.667422	0.362421
A0A0C4DG40	-0.518716	0.202061	0	1	-0.635741	0.179547	-0.204389	0.522806
A0A0C4DG88;P14859	0.44096	0.13944	0	1	0.600735	0.0486266	#N/A	#N/A
A0A0C4DG89;Q7L014	-0.0650736	0.687822	0	1	0.0389144	0.783953	-0.0182527	0.902352
A0A0C4DGA2;O75521;F1LLU7;F8WAW4;C9JB63	0.045245	0.865196	0	1	-0.434133	0.0715528	0.0979572	0.727119
A0A0C4DGN6;Q9Y2X7;J3QRU8	-0.0936375	0.702883	0	1	0.0181059	0.938279	-0.191849	0.475338
A0A0C4DGQ5;P04632;K7ELJ7;K7EIV0;A0A075B7C0;K7EKD8;U3KQE2;U3KPR7;K7EM73	0.081088	0.778561	0	1	-0.287685	0.405899	0.213503	0.535293
A0A0C4DGS1;P39656	-0.858937	0.377002	0	1	-1.69077	0.0494369	-0.757181	0.370347
A0A0C4DGX4;Q13616	0.0511851	0.738778	0	1	0.464015	0.0379821	0.0718542	0.710918
A0A0D9SEI3;A0A0D9SER5;A0A0D9SEN2;P21127;Q5QPR3;Q9UQ88;Q5QPR4	0.152403	0.381368	0	1	0.276692	0.0538771	0.251036	0.105649
A0A0D9SEJ5;F5GY05;Q96EK7	#N/A	#N/A	0	1	#N/A	#N/A	0.84505	0.00908517
A0A0D9SF70;G5E9L0;Q8N6H7;E9PQP3;E9PMU9;H0YDN9;E9PIY6	-0.13925	0.623154	0	1	0.144013	0.591251	-0.315007	0.280104
A0A0D9SFB3;A0A2R8YF78;A0A0D9SG12;A0A2R8YFS5;A0A2R8Y4A4;A0A0D9SF53;O00571;A0A2R8YCW1;A0A2R8YFR4;A0A2U3TZJ9;A0A2R8Y645;A0A2R8Y5G6;F6S8Q4;A0A2R8YDH3;A0A2R8YDT5;A0A2R8Y7T2	0.281637	0.028678	0	1	1.00263	3.84111e-05	0.394259	0.0176952
A0A0D9SFK2;Q92614	-0.201892	0.228631	0	1	-0.263314	0.128973	-0.170664	0.283792
A0A0D9SFL2;M0QYH2;Q96T60;M0R3C8;M0QYI1	-0.0405094	0.763486	0	1	-0.506157	0.0502542	-0.283106	0.0718417
A0A0D9SFP2;Q16836;E9PF18;A0A0A0MSE2;A0A1W2PNM1;A0A1W2PQ78;A0A1W2PQV5;A0A1W2PQC2;A0A1W2PRT2	0.150848	0.529184	0	1	0.0304402	0.892567	0.171267	0.453952
A0A0D9SG77;A0A1B0GVL3;Q05086	-0.011339	0.940143	0	1	-0.146314	0.198885	-0.202657	0.257617
A0A0D9SGF6;A0A0D9SF54	-0.104523	0.773899	0	1	-0.178213	0.488058	-0.0271269	0.922123
A0A0G2JH68;O60610;A0A140T8Z0;H9KV28;A0A2R8Y5N1	0.184243	0.364632	0	1	0.105904	0.594532	0.244452	0.249985
A0A0G2JHC2;Q6NYC8	-0.324938	0.163721	0	1	-0.167392	0.52444	-0.294271	0.20408
A0A0G2JIF2;P30443;A0A0G2JL56;P30455;A0A0G2JI36;A0A1W2PSE7;A0A1W2PQD0	0.285788	0.231706	0	1	0.355677	0.141585	0.315329	0.104508
A0A0G2JIW1;P0DMV9;P0DMV8;V9GZ37	-0.156971	0.623813	0	1	0.312208	0.168563	0.0690403	0.816853
A0A0G2JK44;P25440;H0Y6K2;A0A140T9E9;U3KQA6;A0A0G2JHL0;A0A140T9V2;A0A140T9F7	-0.18505	0.6739	0	1	0.286085	0.124957	0.169668	0.419458
A0A0G2JKZ1;A2AB90;A0A0G2JH37;A0A0A0MSV9;O15533;Q6P1N7	-0.079214	0.930977	0	1	-0.989409	0.151578	-0.45998	0.636659
A0A0G2JMB4;P01850;A0A5B9	-1.14451	0.0989502	0	1	#N/A	#N/A	0.575528	0.318251
A0A0G2JMZ6;O60282	-0.145675	0.64666	0	1	-0.282475	0.154824	-0.183859	0.406196
A0A0G2JNZ2;A0A0G2JPP5;Q14160;A0A0G2JMS7	-0.34675	0.24585	0	1	-0.191807	0.304035	-0.454321	0.0829814
A0A0G2JQ41;A0A1C7CYZ0;Q12979;A0A0G2JRJ1;I3L2P5;B7Z683	0.427596	0.312432	0	1	-0.145305	0.633636	0.273328	0.413882
A0A0J9YVP6;A0A0J9YYL3;A0A0J9YXX5;Q9UHX1;A0A0J9YXJ8;A0A0J9YVR6;E9PQ56;A0A0J9YWM1;H0YEM1	-0.0277918	0.925968	0	1	0.398955	0.0625189	0.226681	0.294571
A0A0J9YWL0;Q9Y4K1	0.293497	0.534525	0	1	0.166998	0.693224	0.155404	0.716347
A0A0R4J2E8;A8MXP9;P43243;D6REM6;D6R991	0.101519	0.762101	0	1	0.428988	0.116288	0.245827	0.462328
A0A0U1RQF0;P49327	0.613698	0.17069	0	1	1.63925	0.012259	0.779168	0.111117
A0A0U1RR07;Q9HCH5;A0A0U1RQP0	-0.463298	0.0841116	0	1	-0.656024	0.159562	-0.363339	0.32002
A0A0U1RR27;Q7Z401	-0.712427	0.0390772	0	1	#N/A	#N/A	-0.266858	0.603888
A0A0U1RRH6;O94880;B4DG57	#N/A	#N/A	0	1	0.286619	0.431062	#N/A	#N/A
A0A0U1RRL5;P32519	-0.424123	0.409323	0	1	-0.131843	0.651369	-0.352748	0.231998
A0A0U1RRM1;Q8WXI9;A0A0U1RR30	-0.336181	0.535369	0	1	0.109256	0.727149	-0.245175	0.462861
A0A0X1KG71;Q8WX92	-0.261991	0.402586	0	1	-0.328585	0.22099	-0.146078	0.547937
A0A140T9L0;A0A0G2JJL1;H0Y6G3;O15213	-0.292571	0.466863	0	1	0.157454	0.738392	-0.382166	0.44156
A0A140T9T7;Q03518	-0.296294	0.71493	0	1	-1.31715	0.0653949	-0.727716	0.50443
A0A140T9V0;A0A140T8X0;D0EV57;A0A0G2JPA3;A0A140T9B7;A0A0G2JH66;A0A140T9X6;A0A140T9W7;A0A140T9W3;A0A140T9D9;A0A140T9C2;A0A140T939;P30511;A0A140T9J8;A0A0G2JNV5	0.294366	0.466577	0	1	#N/A	#N/A	0.628783	0.328506
A0A182DWF2;A0A182DWF3;Q9NNW7;D3YTF8;A0A096LPK7;A0A096LPD9;E7EWK1	-0.170013	0.61873	0	1	-0.485246	0.226736	-0.642328	0.178557
A0A1B0GTG4;Q8WWW0;Q8TEK8;A0A075B763	-0.508144	0.0425285	0	1	-0.508121	0.0497156	-0.568484	0.0732336
A0A1B0GTP7;A0A1B0GUE3;A0A1B0GUW4;E7EMM4;A0A1B0GW68;A0A1B0GUA4;A0A1B0GTM3;A0A1B0GTZ5;Q13510;A0A1B0GUH5;A0A1B0GV06;A0A1B0GUG1	0.191466	0.760957	0	1	-0.520779	0.435007	0.383566	0.529578
A0A1B0GTU4;P49023;F5GZ78	-0.234773	0.567897	0	1	0.0365757	0.923997	-0.178948	0.664521
A0A1B0GUU9;P01871	-0.0970007	0.913574	0	1	#N/A	#N/A	#N/A	#N/A
A0A1B0GV05;Q684P5	0.0375573	0.89413	0	1	0.120115	0.635464	0.00737683	0.981369
A0A1B0GV47;Q7Z4S6;H0YIM7;H0YHT2	#N/A	#N/A	0	1	0.894958	0.156051	0.443453	0.481371
A0A1B0GVM2;A6NFQ2;Q8N1I1	#N/A	#N/A	0	1	-0.537128	0.0493831	0.129824	0.263249
A0A1B0GW44;A0A1B0GV23;A0A1B0GVD5;A0A1B0GWE8;P07339;A0A1B0GVP3;A0A1B0GU92;A0A1B0GU03;C9JH19	-0.191219	0.446451	0	1	-0.751667	0.0220939	-0.0194934	0.942315
A0A1B0GWJ0;A0A1B0GTJ7;P30566;A0A0A6YY92;A0A1B0GTG9;A0A1B0GWF8;A0A096LNY6	0.204523	0.467005	0	1	-0.0759349	0.778966	0.0476396	0.885577
A0A1C7CYX9;Q16555	-0.159329	0.270029	0	1	-0.315912	0.168985	-0.155723	0.405811
A0A1W2PNW1;P42226	-0.44086	0.221231	0	1	-0.50694	0.1708	-0.262286	0.367642
A0A1W2PNX8;Q9H3U1	-0.0310314	0.869769	0	1	-0.0736072	0.645309	-0.0118788	0.941609
A0A1W2PPZ5;P23193;A0A1W2PRL9	-0.256593	0.180472	0	1	-0.453429	0.0514359	-0.244895	0.124341
A0A1W2PQQ1;A0A0J9YY34;A0A0J9YW69;A0A0J9YY72;Q5HYW2	-0.00340888	0.992636	0	1	-0.660828	0.149341	-0.277185	0.297529
A0A1W2PQT7;O43561;H3BQD8	-0.0897034	0.638987	0	1	0.159556	0.486727	-0.120229	0.768386
A0A1W2PRF5;A0A1W2PNY5;A0A1W2PQZ6;A0A1W2PRF0;A0A1W2PRJ0;A0A1W2PPP6;A0A1X7SBS0;A0A1W2PS93;A0A1W2PR08;G5E9D4;Q96EB1;E9PPJ9;A0A1W2PQA7;A0A1W2PP47	-0.0181116	0.897905	0	1	#N/A	#N/A	#N/A	#N/A
A0A1W2PS85;R4GMW8;P28715	-0.233628	0.387582	0	1	-0.0722248	0.589302	-0.31141	0.207043
A0A1X7SBZ2;A0A1W2PQ51;Q92841	0.103903	0.638099	0	1	0.227506	0.179304	0.165915	0.444819
A0A2C9F2P4;A0A286YFF7;P50897;A0A286YFL6;E9PSE5;E9PIA8;Q5T0S4;A0A286YFE3;A0A286YFL8	-0.586933	0.0889815	0	1	-0.984594	0.0461998	-0.219916	0.655685
A0A2R8Y425;A0A2R8Y5J0;A0A2R8YFK9;A0A2U3TZM0;A0A2R8YFD8;F5GWX5;A0A2R8Y212;A0A2R8Y521;A0A0C4DGG9;Q14839;A0A2R8YDJ9;A0A2R8YD40;A0A2R8Y4X2;A0A2R8YDW2;A0A2R8Y8C1;A0A2R8YER1;A0A2R8Y7I0;A0A2R8Y7M9	0.39013	0.107416	0	1	0.501746	0.020844	0.193621	0.2941
A0A2R8Y4K8;Q9NSI8;S6FRS6	0.50674	0.208764	0	1	2.48765	0.000549189	1.06792	0.0293566
A0A2R8Y4Z8;Q9Y3X0	-0.0159825	0.966345	0	1	0.0630268	0.88136	-0.168107	0.655082
A0A2R8Y5A0;A0A2R8YF43;A0A2R8YD58;E7EU96;Q8NEV1;P68400;V9GYA2;A0A2R8Y4D6;A0A2R8Y4H0;A0A2R8YDP2;A0A2R8YFU2;A0A2R8YEW1	0.415006	0.170941	0	1	0.732718	0.0459837	0.497455	0.160888
A0A2R8Y5P7;P49590;A0A2R8Y6I1;A0A2R8Y3N3;D6RJE6;D6RB22;B4DQ67	-0.0248524	0.926028	0	1	#N/A	#N/A	-0.0585828	0.842162
A0A2R8Y5V9;A0A2R8YH90;A0A2R8YGX3;A0A2R8YEU4	-0.375149	0.572874	0	1	-0.656276	0.306857	-0.734903	0.260175
A0A2R8Y7M3;A0A2R8Y5S7;P35241	0.532457	0.387713	0	1	1.30081	0.0351469	0.772394	0.165712
A0A2R8Y7Q9;A0A2R8YEK8;Q9Y5P4;A0A2U3TZL3;A0A2R8YE18;A0A2R8Y5S9;A0A2R8Y7C5;A0A2R8YFI2;A0A2R8YEA4;A0A2R8YE59;A0A2R8Y5H3;A0A2R8YCI0	#N/A	#N/A	0	1	-0.128201	0.677327	0.00178504	0.994093
A0A2R8Y7Y4;Q8N8A2;H7C209	0.0165983	0.889007	0	1	-0.13229	0.347788	0.127979	0.311978
A0A2R8Y811;P62263;E5RH77	-0.00272841	0.993176	0	1	0.130373	0.466289	-0.138523	0.438111
A0A2R8Y855;B4DGM3;Q969G3;A0A2R8Y765;A0A2R8Y7U4;A0A2U3TZQ7;A0A2R8Y7I9;A0A2R8Y4T4;J3QKS7;A0A2R8YES3;J3QR61;K7EMQ8	0.22593	0.698132	0	1	0.709868	0.171552	0.390347	0.469348
A0A2R8YD50;P51659;E7ER27;E7EWE5;A0A2R8YDT8;A0A2R8YF45	-0.399575	0.123816	0	1	-0.769149	0.0237139	-0.469987	0.203
A0A2R8YDQ9;A0A2R8Y6Y7;Q9P2R7;Q5T9Q5	-0.129177	0.576725	0	1	-0.764623	0.0288569	-0.365801	0.205705
A0A2R8YE05;K7ENT6	0.267832	0.717412	0	1	-0.467185	0.488788	0.176105	0.782879
A0A2R8YEZ4;A0A2R8Y5D3;O15160;A0A2R8YEY5;E7EQB9;D6RDJ3;A0A2R8Y8D6	0.246998	0.412749	0	1	0.688347	0.0612068	0.247022	0.425176
A0A2R8YFH5;Q15437;Q5QPE2	0.111975	0.688438	0	1	0.430666	0.116612	0.321363	0.202914
A0A2R8YFL0;P49711;A0A2R8Y595	0.0456647	0.788077	0	1	0.118151	0.532069	0.0771528	0.69157
A0A2R8YGD1;O14773;A0A2R8YD45	0.178461	0.720798	0	1	-0.560599	0.265575	0.406993	0.478116
A0A2R8YGG3;A0A2R8Y7S2;A0A2R8Y4P4;Q9HBD4;P51532;A0A0A0MT49;A0A2R8Y6N0;A0A2R8Y7F3;A0A2R8Y440;A0A2R8YG32;A0A2R8Y6V2;A0A2R8YF58;A0A2R8Y526;A0A2R8Y7Y7;A0A2R8YF80;A0A2R8YDA1;A0A2R8Y4C5;A0A2R8Y523;A0A2R8Y5K3;A0A2R8YGP5	0.391281	0.190401	0	1	0.951092	0.00124621	0.327218	0.348961
A0AVT1	0.0115659	0.907711	0	1	-0.24062	0.0787929	0.0305691	0.736541
A2A274;Q99798	0.0728586	0.588231	0	1	-0.29706	0.124097	0.0443346	0.713287
A2A2V1;P04156	0.0337789	0.91459	0	1	0.298634	0.433369	0.427981	0.161523
A2ACR1;P28065;A0A0G2JJA7;A2ACR0	0.387818	0.0961542	0	1	0.365387	0.138134	0.497257	0.0380935
A2AEA2;P10321;A0A140T9E1;A0A1W2PRU9	0.405199	0.604441	0	1	0.457931	0.623968	0.995207	0.288044
A2IDA3;P29372	-0.0190547	0.936189	0	1	-0.161564	0.398125	0.00613068	0.973258
A3KN83	-0.13532	0.395502	0	1	0.27367	0.0342523	-0.0716146	0.597001
A5YKK6	-0.0328212	0.900957	0	1	-0.00898862	0.969854	0.0413727	0.862611
A6NC98	0.105929	0.7324	0	1	0.433276	0.144147	0.116324	0.657201
A6NCC9;E9PME3;C9JHT9;C9JJV1;Q9Y5U2;E9PL88;C9JDU0	0.0957268	0.853027	0	1	0.397142	0.538987	0.166469	0.793292
A6NDG6	-0.0245792	0.953762	0	1	-0.0124421	0.97434	-0.135438	0.741827
A6NEM2	-0.428273	0.379217	0	1	-0.0174089	0.956634	-0.210565	0.593674
A6NFX8;Q9UKK9;A6NJU6	-0.0286931	0.857727	0	1	-0.0936938	0.548777	-0.0492256	0.776021
A6NGJ0;P51808	#N/A	#N/A	0	1	1.87483	0.0262058	#N/A	#N/A
A6NHQ2	4.1121	1.29113e-05	0	1	#N/A	#N/A	#N/A	#N/A
A6NHR9;J3KTL8	0.0567309	0.845388	0	1	-0.316033	0.212065	-0.0823866	0.768132
A6NIW2;Q5JSL3;A0A0J9YW64	0.0566344	0.877611	0	1	-0.3322	0.349553	-0.0790956	0.833436
A6NP52;O60831	-0.107622	0.913173	0	1	#N/A	#N/A	-0.118215	0.89962
A6PVN5;Q15257;F6WIT2;A6PVN9;Q5T949;Q5T948	0.0782715	0.59552	0	1	-0.0836447	0.69142	0.112197	0.566438
A6QL63;C9JV03	-1.10154	0.00505496	0	1	-0.829801	0.00560093	-0.787672	0.0652215
A8K878;P55145	-0.0696009	0.888504	0	1	-0.118112	0.739911	-0.278491	0.591569
A8MQB8;G3V0J0;Q06787;A0A087WXI3;R9WNI0;Q8IXW7	-0.122027	0.500376	0	1	-0.188433	0.16541	-0.273499	0.0933689
A8MUM1;Q53HC9;C9J0U9;D3YTH5;F8WDS8	-0.382212	0.515796	0	1	-0.101858	0.780615	-0.0293989	0.885018
A8MYT4;A0A1W2PS05;Q8NEB9	0.312762	0.413207	0	1	0.0186007	0.961176	0.352966	0.269943
A8MZF9;P55039;J3QKW7	-0.104924	0.628451	0	1	-0.0505161	0.826822	-0.238841	0.240803
A9Z1X7;Q8IYB3;E9PCT1;M0R088	0.261404	0.448964	0	1	0.46733	0.125743	0.271132	0.444363
B0I1T2	-0.0934428	0.410162	0	1	-0.532019	0.0104658	-0.11457	0.313619
B0QY89;Q9Y262;B0QY90	0.193484	0.362903	0	1	0.0371883	0.82108	0.0431109	0.801069
B0QYK0;Q01844;A0A0D9SFL3;C9JGE3;H7BY36	0.514499	0.340371	0	1	0.511914	0.377153	0.338968	0.548068
B0QZ18;Q99829;F2Z2V0;A6PVH9;E7ENH5;Q5JX58;Q5JX59;Q5JX60;Q5JX44;Q5JX56;Q5JX45	-0.351798	0.606403	0	1	-0.325573	0.619897	-0.359671	0.523825
B1AJY5;B1AJY7;O75832	0.883529	0.164515	0	1	0.505042	0.382837	0.570546	0.345981
B1AK87;B1AK88	0.0223653	0.921443	0	1	-0.141785	0.413121	0.187544	0.380031
B1ALA9;P60891;A0A2R8Y7H4	0.115371	0.295615	0	1	0.0438306	0.596184	0.0842615	0.376419
B1ALK7;A0A2R8YG42;Q14155;E7EUY6;E9PDQ5	0.177776	0.454961	0	1	0.346937	0.127146	0.10406	0.669186
B1AMS2;Q14141	0.072123	0.707473	0	1	0.0656586	0.537946	0.194601	0.362525
B1ANR0;Q13310	0.504736	0.169451	0	1	1.98106	0.00101901	0.881637	0.100348
B3KS98;O15372;A0A087WZK9;E5RJT0	-0.148542	0.423283	0	1	0.173667	0.327056	-0.0140977	0.929898
B4DDF4;B4DUT8;Q99439;A0A087X271;A0A087X1X5;H3BVI6	-0.121365	0.56274	0	1	-0.270568	0.316059	0.000777244	0.997469
B4DJV2;O75390;A0A0C4DGI3	0.0783451	0.73328	0	1	-0.53547	0.056232	-0.0616783	0.828286
B4DLN1;P52815	#N/A	#N/A	0	1	-0.158924	0.721142	#N/A	#N/A
B4DR61;P61619;F8W776;Q8TC24;Q9H9S3	-0.140071	0.90714	0	1	-1.26265	0.238164	-0.329765	0.7951
B4DR80;Q9Y6E0;H0Y630	-0.0510423	0.740565	0	1	-0.035622	0.770213	0.11199	0.478128
B4DWR3;P61758	-0.00160061	0.99653	0	1	-0.140781	0.703514	-0.358132	0.404199
B4DXZ6;P51114;E9PFF5;E7EU85	0.393107	0.0938259	0	1	0.362604	0.179229	0.295536	0.198384
B4DY09;Q12905	0.537116	0.0818505	0	1	0.603002	0.078505	0.577235	0.105579
B4E107;F5GXE4;H0Y5C2;O95260;B4DK25	0.0424682	0.919558	0	1	-0.218767	0.75828	0.0554633	0.897741
B5MCD5;B5MBY2;Q9Y6T7	0.631289	0.144375	0	1	0.274669	0.18127	0.505908	0.0787543
B5MCF9;O00541;B3KXD6	-0.127689	0.489001	0	1	0.547144	0.0408935	-0.138387	0.49891
B5MDF5;P62826;J3KQE5;F5H018;B4DV51	0.2831	0.304459	0	1	0.351164	0.218438	0.31934	0.238751
B6VEX4;A0A0A0MRT6;Q8IZP0	-0.272821	0.600175	0	1	0.319662	0.129424	0.0970713	0.76925
B7WPE2;Q32P44;H0Y3M3;G3V1D0;G3V195	0.0379666	0.884566	0	1	-0.37983	0.0982833	-0.100483	0.701274
B7WPG3;C9IYN3;D6W592;Q8WVV9	0.168611	0.70332	0	1	0.285196	0.577262	0.132981	0.812536
B7Z6D5;Q96GQ7	0.0683156	0.582063	0	1	0.173384	0.340519	-0.0570702	0.809213
B7Z7F3;Q9H6Z4;K7EIJ4	-0.0451692	0.873026	0	1	0.0457124	0.821487	0.0161553	0.929946
B7Z9I1;Q5T4U5;P11310	-0.0506192	0.941752	0	1	-0.14175	0.855207	0.172087	0.787157
B7ZBQ3;Q9H944;A6PVP4	#N/A	#N/A	0	1	#N/A	#N/A	#N/A	#N/A
B7ZC38;Q9NR46;B7ZC39	-0.418028	0.236066	0	1	-0.560892	0.144513	-0.474824	0.199068
B7ZL14;Q96RU3;H0Y7W6	0.0132366	0.957294	0	1	0.303825	0.178998	0.132978	0.48467
B7ZM99;Q6UB35;A0A087WVM4	#N/A	#N/A	0	1	1.28091	0.0361884	0.810797	0.267088
B8ZZA8;B8ZZC5	0.0587907	0.847776	0	1	0.356191	0.392726	-0.0259906	0.937079
B8ZZF8;Q9Y4Y9	-0.885273	0.182107	0	1	-0.666526	0.203972	-0.201898	0.606512
B8ZZI9;Q6ULP2	#N/A	#N/A	0	1	0.596547	0.0332085	#N/A	#N/A
B8ZZN6;P63165;B8ZZJ0;B8ZZ67;B9A032;G2XKQ0	0.0413655	0.926308	0	1	-0.264139	0.483713	-0.123135	0.750055
B8ZZQ6;P06454;B8ZZA1;B8ZZW7;H7C2N1	0.498449	0.392989	0	1	0.280723	0.708129	0.174656	0.767862
B8ZZU8;Q15370;I3L0M9	-0.178447	0.513731	0	1	-0.0106046	0.963834	0.0405202	0.861068
B8ZZZ4;P01732	0.241822	0.740497	0	1	-0.602129	0.427348	0.395905	0.53649
B9A018;Q53GS9;A0A087X1B2	-0.0555997	0.840672	0	1	-0.132016	0.567404	-0.193613	0.458796
C9J0I9;Q86WB0	-0.321632	0.209823	0	1	-0.591725	0.113649	-0.200962	0.500722
C9J0K6;P30626;B4DHQ6	0.270266	0.196345	0	1	0.141627	0.430242	0.0104158	0.962082
C9J173;B8ZZF6;E7ET59;E7EUX4;E7ENF2;P49441	0.058721	0.894772	0	1	-0.00990005	0.985724	0.332653	0.598842
C9J1X0;A4D1P6	-0.267965	0.295425	0	1	-0.342448	0.117166	-0.317877	0.0700923
C9J2Y9;P30876;A0A1W2PPT5;C9J4M6	-0.037886	0.782041	0	1	-0.126494	0.298288	-0.0993569	0.497163
C9J5C3;Q9BUL8;C9J6F3;H7C5M9;C9JSA3;C9JND6;C9J363	0.216461	0.343019	0	1	0.132625	0.485466	0.361028	0.109354
C9J5D1;E7EQ69;Q9GZZ1;A0A087WWJ2;B0AZT5	-0.317826	0.32876	0	1	0.138727	0.824595	-0.0129284	0.978584
C9J6P4	-0.187635	0.484473	0	1	-0.0274696	0.915911	-0.179056	0.530626
C9J8Q5;P51649	-0.315953	0.146801	0	1	-0.853163	0.00218686	-0.60008	0.039902
C9J9K3;A0A0C4DG17;P08865;F8WD59	0.27301	0.172879	0	1	0.68328	0.00064492	0.601498	0.0096819
C9JA28;Q9UNL2	#N/A	#N/A	0	1	#N/A	#N/A	-0.240589	0.81987
C9JA90;C9J5P1;C9IZY1;C9JNE2;Q9Y530	-0.0841209	0.69536	0	1	-0.367525	0.0755332	-0.177011	0.258828
C9JAZ1;O75431;C9JNK6	-0.0735393	0.700842	0	1	-0.159721	0.308761	0.107525	0.559559
C9JCC6;Q14919;E9PQX9;E9PMW2	0.317362	0.534313	0	1	0.0958938	0.886333	0.156711	0.797407
C9JCN8;P15408	#N/A	#N/A	0	1	2.26178	0.00135249	#N/A	#N/A
C9JE82;C9JVC9;Q9NY47	-0.498585	0.230491	0	1	-0.299001	0.526338	-0.202348	0.652705
C9JEH7;P22090	0.0865418	0.730238	0	1	0.162555	0.565411	0.0847895	0.730024
C9JEJ2;P49585;C9J050;H7C1T3;C9J2E1	-0.135162	0.646872	0	1	0.00625613	0.983718	-0.177573	0.525611
C9JF66;Q6PIZ9	0.614641	0.222353	0	1	0.238869	0.689116	0.537983	0.287037
C9JFE4;Q13098	0.0350465	0.834117	0	1	-0.086984	0.596367	-0.0637766	0.78649
C9JFR7;P99999	-0.0344172	0.956108	0	1	-0.54277	0.409981	-0.0833428	0.90032
C9JIF9;P13798;H7C393;H7C1U0	-0.0459844	0.833429	0	1	-0.234622	0.302916	-0.152379	0.466914
C9JIZ6;P07602;Q5BJH1	0.44847	0.576993	0	1	-0.238611	0.76187	0.532254	0.540493
C9JJV6;C9JZL8;C9J5M0;C9JC07;Q96S97	0.0800585	0.829345	0	1	-0.6278	0.031796	-0.149317	0.693858
C9JLU1;P52434	-0.173341	0.297439	0	1	0.195305	0.422191	0.0228282	0.930055
C9JP00;A0A0A0MQX8;Q9NR56;H7C4T5;Q86VM6	-0.136138	0.450322	0	1	-0.115968	0.520222	-0.899459	0.0714166
C9JQV0;Q9BRJ6;H7C0T1;H7C2R9	-0.307524	0.298611	0	1	0.0447459	0.825527	#N/A	#N/A
C9JXB8;C9JNW5;P83731	-0.0753371	0.854915	0	1	0.117699	0.663977	-0.174402	0.657697
C9JYQ9;H0Y8C2;Q6P5R6	#N/A	#N/A	0	1	2.08643	0.00115403	#N/A	#N/A
C9JZJ1;O94768	0.103331	0.815401	0	1	0.635037	0.215527	0.441587	0.401224
D3DTX6;Q96SB3	-0.55779	0.17278	0	1	-0.0876034	0.792425	-0.557707	0.166547
D6R938;E9PBG7;E9PF82;Q13557;H0Y9C2	0.0174137	0.872749	0	1	-0.0356746	0.795813	-0.135769	0.415813
D6R992;Q01201	0.574135	0.00996309	0	1	1.15268	0.000734642	0.710137	0.0175233
D6R9P3;D6RD18;D6RBZ0;Q99729	0.277279	0.216064	0	1	0.390537	0.137263	0.268617	0.255422
D6RBD7;C9J1V9;O43324;H0YAL7	-0.0256822	0.917739	0	1	0.390515	0.0281012	0.0734207	0.89151
D6RCD0;Q8NBQ5	0.292878	0.665641	0	1	#N/A	#N/A	#N/A	#N/A
D6RDG3;H0Y9Y1	-0.933868	0.14504	0	1	0.0500593	0.863346	-0.633819	0.11476
D6RDX7;Q6PCB8	0.135829	0.631911	0	1	0.140769	0.670223	0.289428	0.324291
D6REB5;P35475;H0Y9B3	0.0310014	0.860266	0	1	-0.677496	0.0120671	-0.159945	0.575738
D6REX3;O94979;D6RHZ5;H7BXG7	0.159351	0.538608	0	1	0.204671	0.445345	0.160987	0.561315
D6RFG8;P27707;D6RCP9	-0.141134	0.565468	0	1	-0.550967	0.0315149	-0.100137	0.69918
D6RGI3;D6RER5;Q9NVA2;D6RDU5;H0Y961	0.218121	0.524245	0	1	0.241112	0.489993	0.0954644	0.781028
D6RHI9;A0A087WZM2;O00584;H0YAE9;D6REQ6	0.0535104	0.919374	0	1	-0.539297	0.285025	-0.170841	0.686386
D6RIE3;D6RGV5;H0UI06;P14406	0.657991	0.207581	0	1	-0.102931	0.856671	0.914132	0.0894328
E3W994;J3KR49;A0A0U1RQI6;E7ERI8;E7EW49;O75122	0.0897256	0.572377	0	1	0.0437923	0.789317	0.209388	0.221011
E5RHG8;Q15369;R4GMY8	0.16183	0.467292	0	1	0.324671	0.118668	0.276541	0.172071
E5RIW3;E5RJD8;O75347;E5RHG6	-0.0549912	0.93548	0	1	0.773328	0.203925	-0.86714	0.28635
E5RJR5;P63208;E7ERH2;F8W8N3	-0.252165	0.215798	0	1	0.0598765	0.582827	-0.181346	0.267944
E5RK69	-0.419243	0.485692	0	1	-0.45576	0.43952	-0.22711	0.701034
E7EM64;Q7L5N1	0.259805	0.271538	0	1	0.200341	0.431753	0.270158	0.282438
E7EMA9;Q32M88;B8ZZ60	0.224501	0.57068	0	1	-0.151954	0.725048	-0.208053	0.691446
E7EN32;O00255	-0.154234	0.582003	0	1	-0.441539	0.0393831	-0.184463	0.589573
E7EPN9;Q9Y520	0.235417	0.0787626	0	1	1.00564	0.000791099	0.306876	0.087247
E7EPT4;P19404	-0.0289436	0.964993	0	1	-0.0274505	0.964736	-0.217938	0.784654
E7EQN5;P98171;E9PCM6;A0A0B4J1X7	-0.12304	0.2459	0	1	-0.392062	0.00615329	-0.22448	0.163153
E7EQR4;P15311	0.072108	0.667476	0	1	0.0917551	0.631137	-0.00282067	0.989977
E7ER77;Q7Z2K6	-0.146574	0.822989	0	1	-1.29634	0.0451564	0.0986937	0.89827
E7ERS3;Q86VM9	-0.100937	0.659944	0	1	0.266263	0.0503081	-0.14441	0.354063
E7ESL0;J3KQY1;Q9NWU5	0.00718069	0.95452	0	1	0.143818	0.674246	0.00831783	0.968054
E7ETK0;A0A2R8Y849;A0A087WUS0;A0A2R8YD14;P62847;A0A2R8Y8A0	0.128859	0.775663	0	1	0.340562	0.41249	0.179263	0.689114
E7ETT4;E7EUY3;E7ETT1;E9PDR0;E7EX59;P05166;E9PEC3;C9JQS9;F8WBI9;E7ENC1	-0.25969	0.342754	0	1	-0.902639	0.0180504	-0.463262	0.227416
E7ETY4;E9PC69;Q7KZI7	-0.0946911	0.70673	0	1	-0.0981783	0.694176	0.146405	0.535734
E7EU35;A0A0C4DGP0;Q9UKF7	0.0929519	0.595888	0	1	-0.125889	0.518783	0.0924669	0.732065
E7EV99;E7ENY0;P35611;H0Y9H2;A0A0A0MSR2	-0.303158	0.216869	0	1	-0.159874	0.366722	-0.231322	0.190393
E7EVA0;P27816	-0.163361	0.672829	0	1	-0.0645223	0.859237	-0.411173	0.274766
E7EVJ5;Q96F07;H7C229;E7EW33	0.00788418	0.964133	0	1	-0.315988	0.0262051	-0.195174	0.360427
E7EVY3;H0Y9H6;A0A0A0MR45;H0YD33	0.0535459	0.882377	0	1	0.277555	0.281073	0.192787	0.450171
E7EW05;Q9NVU7	0.377936	0.191231	0	1	0.557791	0.105408	0.307217	0.109327
E7EWR4;P33240;E9PID8	0.117332	0.694666	0	1	0.445966	0.210675	-0.129864	0.639416
E7EX17;P23588;F8VX11	-0.339187	0.225447	0	1	0.476471	0.065231	-0.179556	0.38457
E7EX90;Q14203;Q6AWB1	-0.237677	0.438552	0	1	-0.140343	0.640968	-0.301876	0.293989
E9PB90;P52789	#N/A	#N/A	0	1	1.64073	0.0184658	#N/A	#N/A
E9PBS1;P22234;D6RF62	-0.0307163	0.877222	0	1	0.554884	0.0303666	0.0617535	0.745733
E9PC62;A0A0J9YXJ0;Q5VZZ6;A0A0J9YX66;A0A1B0GU44;A0A1B0GUN8;O95319;V9GYD9	-0.38153	0.173516	0	1	0.105097	0.544578	-0.266082	0.396263
E9PCG9;Q02338;C9K0G7	-0.0601534	0.849102	0	1	-0.890687	0.0191895	-0.0595588	0.876497
E9PCH4;Q8TEU7;D6RE77;B7Z7Y1	0.282681	0.219995	0	1	#N/A	#N/A	0.00435965	0.975898
E9PEP7;P08048;P17010	-0.17473	0.272405	0	1	0.00726257	0.971473	-0.183468	0.521191
E9PF10;O75694	-0.181169	0.214663	0	1	-0.384246	0.0285369	-0.175307	0.233819
E9PFK9;Q9UJ41;Q3HKR1;A0A0A0MSJ3	0.0165048	0.959426	0	1	0.439248	0.179719	0.077502	0.788116
E9PFR3;Q14738;H0Y8C4	-0.0111602	0.976678	0	1	-0.197583	0.611602	0.112807	0.797572
E9PGT1;Q15631;H7C1D4	0.517482	0.216283	0	1	0.521938	0.181972	0.611055	0.173531
E9PGT3;Q15418	0.11596	0.73886	0	1	0.0336906	0.869526	0.517498	0.0341672
E9PGT6;Q99627;H7C3S9	0.0398649	0.924681	0	1	0.331928	0.418405	0.0935843	0.840146
E9PHY5;O43491;E9PK52;E9PII3;A0A2R8Y5B3	0.419987	0.110113	0	1	#N/A	#N/A	0.469389	0.0750892
E9PIR7;F8W809;A0A087WSW9;A0A182DWI3;A0A087WSY9;Q16881;E2QRB9	0.00309493	0.980507	0	1	0.199947	0.10474	0.0170706	0.913124
E9PJ24;B7ZM65;F8WEF5;A0A0J9YYB5;A0A0J9YWD5;Q9P1Y6;A0A0J9YX88	0.18514	0.682102	0	1	-0.0253843	0.95146	0.159025	0.742445
E9PJ81;Q04323;A0A087WTZ5;E9PRQ7	-0.495443	0.147984	0	1	-0.70217	0.0961326	-0.410254	0.0835793
E9PJK1;E9PRJ8;H0YDL9;H0YDJ9;E9PIF1;A6NMH8;P60033	0.0115708	0.975572	0	1	-0.674645	0.166109	-0.159469	0.625632
E9PK01;P29692;E9PRY8;A0A087X1X7;E9PQ49;E9PI39;E9PQZ1;E9PPR1;E9PL12;E9PMW7;E9PIZ1;E9PK06;H0YCK7	-0.0842506	0.611288	0	1	0.307517	0.0615936	0.00160607	0.990753
E9PK67;E9PNI7;Q53GL7;E9PPE7	-0.0890176	0.798193	0	1	-0.230871	0.462926	0.00045588	0.998724
E9PKG1;Q99873;E9PIX6;E9PQ98;E9PNR9;H0YDE4	0.927612	0.366047	0	1	2.09082	0.0651078	1.64548	0.132444
E9PL57;F8VSA6;E9PS38;S4R3E9;Q15843	-0.0812809	0.787925	0	1	0.0473647	0.893795	-0.106121	0.772471
E9PLK3;P55786	-0.0144061	0.959006	0	1	-0.331142	0.18452	-0.0353092	0.89427
E9PM92;O00193;E9PRZ9	-0.333497	0.3183	0	1	0.0417927	0.886039	0.0136063	0.961669
E9PN17;O75964	0.0117965	0.985857	0	1	-0.985535	0.134688	-0.522611	0.426612
E9PNT2;E9PIR1;A0A0G2JRG8;A0A0G2JNY3;Q6ZUM4;A0A0C4DGE6	-0.370868	0.298896	0	1	-0.334842	0.321375	-0.38261	0.275195
E9PNW4;A0A2U3TZL5;E9PR17;P13987;H0YET2	0.145431	0.694637	0	1	0.00990081	0.977818	0.134373	0.714957
E9PPN3;E9PS17;E9PK59;Q96KG9;H0YCI6;A0A0A0MQX4	0.447021	0.0369778	0	1	-0.200292	0.158624	0.211201	0.484887
E9PPW7;O00217;E9PKH6;E9PN51;F8W9K7	-0.139762	0.724438	0	1	-0.514992	0.258973	-0.156519	0.710137
E9PQT8;A2AB22;A2AB23;E9PQZ5;A0A140TA01;O43189	-0.174002	0.080352	0	1	-0.373678	0.0200861	-0.223645	0.044663
E9PR30;P62861	-0.184807	0.878131	0	1	-1.01681	0.0454053	-0.993035	0.264928
E9PSH8;P07766	-1.01121	0.064733	0	1	-1.98146	0.00852539	0.00627276	0.98897
F2Z2U4;Q9Y4A5;H0Y4W2	-0.283124	0.257272	0	1	-0.678155	0.124014	-0.256343	0.303229
F5GWT4;Q9H4A3	0.0311974	0.878948	0	1	-0.0379214	0.855337	-0.0163161	0.938256
F5GX51;A0A2R8YEE0;Q9Y4F9;F5H029;A0A2R8Y7B3;B7Z6U4;A0A2R8YF77	-0.22046	0.297886	0	1	-0.246734	0.223041	-0.0981235	0.597718
F5GX77;Q9UI30	0.4851	0.469075	0	1	1.04657	0.125418	0.359167	0.593497
F5GZS6;J3KPF3;P08195	0.967432	0.0237452	0	1	2.08851	0.00111099	1.49169	0.00467202
F5H008;A0A2R8YDQ0;Q9H267	-0.224553	0.159419	0	1	-0.257994	0.341646	-0.200191	0.451537
F5H039;Q9NQX3;G3V582;H0YJ30	0.315646	0.133755	0	1	0.546544	0.0199172	#N/A	#N/A
F5H1S9;G8JLB3;Q9Y606	0.0224471	0.950422	0	1	-0.0654064	0.640677	-0.038321	0.844724
F5H2F4;P11586	-0.0110921	0.940262	0	1	0.0041141	0.968226	-0.048191	0.734044
F5H365;Q15436	-0.0590747	0.796168	0	1	-0.444018	0.0326254	-0.0844455	0.70482
F5H442;Q99816	0.328581	0.353487	0	1	0.372469	0.27727	0.448106	0.182447
F5H5D3;Q9BQE3;A0A1W2PQM2	0.425621	0.14517	0	1	0.225743	0.493584	0.460731	0.121313
F5H5N1;F5GXJ1;O75251;A0A087WXF6;A0A087WTI3	-0.246249	0.64552	0	1	-1.12505	0.130488	-0.436766	0.463599
F5H5P2;P12694;F5GXU9	-0.0771636	0.764782	0	1	-0.256957	0.261383	-0.376374	0.212455
F5H5U2;Q8NHQ9	0.332293	0.471921	0	1	#N/A	#N/A	0.193343	0.595232
F5H5V4;F5GX23;J3KN29;O00233;F5H169;F5H7X1	-0.321927	0.204858	0	1	-0.360433	0.0740841	-0.387987	0.200938
F5H669;Q8N684;F5H6M0;F5H047	-0.151567	0.588582	0	1	0.013995	0.956655	-0.0955526	0.703864
F5H7K1;E7EWW0;Q7Z3J2;C9J7I2;H3BVG8;H3BV68	#N/A	#N/A	0	1	#N/A	#N/A	-0.0195886	0.921284
F5H7V1;B1AKJ5;O43847;G3V1R5	-0.386353	0.279987	0	1	#N/A	#N/A	-0.536656	0.254573
F5H7W8;Q96C57;F5H3K2;F5H8B7;E7ENF1	#N/A	#N/A	0	1	#N/A	#N/A	-0.655665	0.299874
F5H8F7;Q9UBL3	-0.443145	0.192021	0	1	-0.181085	0.505239	-0.474025	0.212817
F5H8L0;E9PS63;B7ZAP0	-2.76948	0.00317037	0	1	#N/A	#N/A	#N/A	#N/A
F6T1Q0;Q6L8Q7	-0.12493	0.576409	0	1	-0.154875	0.384057	-0.119838	0.539064
F6TLX2;Q9HC38;I3L3Q4	0.229562	0.209754	0	1	0.0130007	0.944866	0.234484	0.21885
F6U1T9;D3YTA9;H7BYZ3;P63098	-0.133182	0.521005	0	1	-0.0162632	0.972552	-0.0560445	0.875551
F6VRR5;Q9BY77;F8WCX5;Q8WUT1	-0.501686	0.33607	0	1	-0.567019	0.197251	-0.585815	0.0718924
F8VPD4;P27708	0.0165592	0.96277	0	1	-0.42195	0.0727843	-0.0816259	0.802723
F8VU90;Q9NYL4	-0.112544	0.86106	0	1	-1.03551	0.190362	-0.356122	0.649809
F8VUB4;F8VV52;Q9NZN8;F8VP97;F8VQD8;A0A087X050;F8VVY1;F8VX63	-0.326031	0.506959	0	1	0.150037	0.697567	0.00872652	0.98492
F8VVA7;P61923;F8W651;F8VXB1;F8VUC5;F8W156;F8VYZ4;F8VXR1	0.195399	0.258078	0	1	0.101592	0.727539	0.309987	0.102408
F8VWH9;Q8N6T3;F8W1U7;E5RHT6;E5RHC5	-0.435514	0.353156	0	1	0.0448172	0.888712	-0.19018	0.664662
F8VXG7;Q99590;A0A0A0MTP7	-0.482598	0.053297	0	1	-0.3707	0.365444	-0.376545	0.241223
F8VXU5;Q9UBQ0	0.0430895	0.881219	0	1	-0.226312	0.466189	0.0137636	0.964477
F8VY35;F5H4R6;P55209;F8W0J6;F8VUX1;H0YIV4;F8W020;F8VV59;F8VXI6;F8W543;B7Z9C2;F8W118;F8VVB5;H0YH88;H0YHC3;F8VRJ2	0.416365	0.660626	0	1	1.62808	0.0218764	1.12998	0.101181
F8VYE8;P36873;F8W0W8;F8VR82;A0A087WYY5	0.0674775	0.676931	0	1	0.179169	0.226786	-0.0712238	0.6204
F8VZJ2;H0YHX9;Q13765;E9PAV3;F8W0W4;F8W1N5;F8VNW4	0.373433	0.0100516	0	1	0.745818	0.00557443	0.414809	0.0678357
F8W1A4;P54819;F8VZG5;G3V213;F8VY04	0.130559	0.678736	0	1	0.170315	0.543444	-0.0538309	0.874467
F8W1R7;G3V1V0;P60660;J3KND3;B7Z6Z4;F8VPF3;G3V1Y7	0.139454	0.618273	0	1	0.154753	0.391775	0.265128	0.298566
F8W6I7;P09651;Q32P51;A0A2R8Y4L2;F8VTQ5	0.391564	0.162434	0	1	0.915352	0.00534133	0.380352	0.183303
F8W727;P62910;D3YTB1	-0.140669	0.634089	0	1	0.534681	0.0818495	0.0464239	0.883344
F8W7E0;E9PSG1	-0.58734	0.145119	0	1	-0.691267	0.140278	-0.782565	0.0354504
F8W7Q4;Q96A26	-0.270852	0.580444	0	1	-1.45499	0.0239315	-0.411754	0.613595
F8W7U3;Q641Q2;E7ESD2;A0A087WYF6	-0.266625	0.491551	0	1	-0.118632	0.743833	-0.151636	0.62271
F8W8I6;P31483;E5RGV5	#N/A	#N/A	0	1	0.591385	0.0306015	0.205969	0.508153
F8W9W2;P43250;D6RHX8	-0.540424	0.023504	0	1	-0.716403	0.00284391	-0.642915	0.0356754
F8W9X7;Q567U6	0.0263409	0.92436	0	1	-0.361237	0.232728	-0.0356236	0.918673
F8WA39;Q13613;Q8NEC6;H0YDX3	-0.321916	0.492536	0	1	0.136334	0.685511	0.143402	0.751997
F8WF16;B7Z8L1;F8W0Q9	0.19054	0.611633	0	1	0.354867	0.363105	-0.439898	0.178225
F8WF48;Q99442;F8WCJ7	-0.263636	0.719573	0	1	#N/A	#N/A	#N/A	#N/A
F8WF49;A0A0B4J2C2;Q9Y2H0	0.741949	0.00885444	0	1	#N/A	#N/A	#N/A	#N/A
F8WJN3;Q16630	-0.0273436	0.958292	0	1	0.326945	0.423917	0.327557	0.454973
G3V0I5;P49821;B4DE93	0.109542	0.749545	0	1	-0.415521	0.250765	0.239811	0.520389
G3V198;Q12769;E9PR16	-0.0994494	0.69623	0	1	-0.278364	0.330363	0.042265	0.873831
G3V1A6;P57764;E9PIB2	-0.214576	0.293376	0	1	-0.221013	0.154226	0.0359617	0.869746
G3V1C3;Q9BZZ5;H0YER7	0.396129	0.158878	0	1	0.398693	0.135898	0.360856	0.178575
G3V203;J3QQ67;Q07020;H0YHA7;F8VYV2;A0A075B7A0;F8VUA6	0.189879	0.116152	0	1	0.349286	0.00696636	-0.0398374	0.759178
G3V3I4;P25963;G3V2A2	#N/A	#N/A	0	1	#N/A	#N/A	-0.0841072	0.888825
G3V4W0;B4DY08;B2R5W2;G3V4C1;G3V2D6;G3V5V7	0.123323	0.157723	0	1	0.347812	0.00206387	0.114603	0.431464
G3V526;E9PJN5;G3V4U9;A0A087WXY4;D3VVH9;A0A0A0MS38;A0A087X1A8;G3V3R7;A0A2R8Y3X7;F5H211;P54252;A0A2R8Y888;G3V3T6;G3V2G2;S4R399;G3V2G1;G3V328;C9JQV6	-0.211054	0.595832	0	1	-0.275966	0.602976	-0.197693	0.570555
G3V529;Q9GZR7;F5GYL3;A0A1W2PRR2;A0A087WXU8	0.388732	0.230211	0	1	0.949246	0.00908652	0.0651107	0.814549
G3V5S9;G3V1S4;Q9Y324;G3V2M5	#N/A	#N/A	0	1	0.797045	0.0300847	#N/A	#N/A
G3V5Z7;P60900;G3V295;G3V3I1	-0.0839409	0.693517	0	1	0.00493959	0.978926	0.00835037	0.968514
G3XAG1;Q96ME7	-0.591457	0.312409	0	1	-0.703058	0.00895144	-0.618764	0.184309
G3XAH6;P51003;A0A0C4DGK1;G3V3I9	0.111544	0.769647	0	1	0.154511	0.678608	-0.148057	0.700886
G5E975;Q12824;A0A0G2JRV3;C9JTA6;A0A0G2JSE9	0.225672	0.490956	0	1	0.182302	0.56448	0.256801	0.468898
G5E9C0	0.134336	0.571163	0	1	-0.160451	0.590588	-0.0732028	0.779838
G5E9S8;G3V2E7;F8W6L3;G3V3H3;G3V5R9;E7EVH7;Q07866	-0.214358	0.333987	0	1	-0.0540825	0.829086	-0.252507	0.248241
G5E9W7;G5E9V5;P82650;H7C5F2;H7C5H3	-0.0431398	0.90341	0	1	0.0828281	0.813594	-0.0336621	0.885472
G5EA31;P53992	-0.0993391	0.639293	0	1	-0.268082	0.117486	-0.101212	0.576257
G8JLB6;P31943;E9PCY7;D6RBM0;H0YB39;E5RGV0;E7EN40	0.124293	0.53996	0	1	0.287567	0.183803	0.190602	0.362478
G9CGD6;A0A2Q2T6B6;Q8WWN9	0.168439	0.190837	0	1	0.162946	0.218365	0.000140686	0.998935
H0Y3L9;Q13191;B5MC15;A0A2R8Y8D8;A0A2R8Y5E1;A0A2R8YFD4	0.422827	0.359531	0	1	0.80262	0.0922152	#N/A	#N/A
H0Y3X6;A0A0C4DFX9;Q9H3P2;C9JEM7;C9JHL4	-0.340536	0.336679	0	1	-0.249751	0.481612	-0.383319	0.312431
H0Y4R1;P12268	0.223487	0.362627	0	1	0.854104	0.00590401	0.343625	0.22534
H0Y4Z8;Q3YEC7;F2Z2T0	-0.00957081	0.946759	0	1	-0.150505	0.333402	-0.0466697	0.832309
H0Y6I0;Q13439	#N/A	#N/A	0	1	2.33375	3.59888e-06	#N/A	#N/A
H0Y8C3;Q9NZJ7	#N/A	#N/A	0	1	-1.7398	7.37728e-05	#N/A	#N/A
H0Y8X4;O43598	-0.141235	0.531312	0	1	-0.38022	0.106035	-0.157607	0.551965
H0YBZ2;P04233;E7EQJ3;H0YBZ8;E7ESL3	0.326982	0.280578	0	1	#N/A	#N/A	0.563495	0.260138
H0YC42;P55327	-0.49993	0.125183	0	1	-0.561822	0.00803449	-0.420166	0.296392
H0YDU8;P53041;A8MU39	-0.119908	0.515836	0	1	0.00949083	0.961541	-0.0340053	0.875841
H0YEH2;Q14671;E9PR38;Q5T1Z4;Q5T1Z8;H0YDK8	0.122673	0.592962	0	1	0.44136	0.0523006	0.095889	0.643484
H0YFD6;P40939;A0A2R8Y4F5;A0A2R8YG21	0.25638	0.013374	0	1	-0.10945	0.452601	0.131884	0.259978
H0YGR4;F5GYG5;Q9Y3B8;H0YG54	0.163298	0.398432	0	1	0.336447	0.125559	0.0997249	0.603288
H0YJ75;Q13362;Q96B13	0.417028	0.298091	0	1	-0.046204	0.905942	0.223034	0.621172
H0YKT5;H0YKN8;H0YL70;Q04726;F5H7D6;H0YNT2;A0A0D9SES8;H0YNI7;H0YLI3	-0.135555	0.791511	0	1	0.407506	0.303083	-0.0364647	0.917799
H0YMB3;A0A087WWM4;F8WAN9;Q9P2T1;H0YLV5;H0YNJ6	0.0647635	0.689702	0	1	0.0298742	0.852823	-0.00381028	0.987143
H0YNG3;P67812;H0YNX5;H0YKT4	0.00811998	0.993279	0	1	-1.36168	0.190514	-0.159996	0.877673
H3BM14;H3BM74;Q9Y5A7;C9JRT6;F8WDB6	-0.0421627	0.872286	0	1	-0.349542	0.122014	-0.115906	0.62241
H3BM30;Q9BV79	#N/A	#N/A	0	1	-0.433285	0.319877	-0.252435	0.618828
H3BMM5;A0A2R8YF87;Q96AX1;A0A2R8Y5U3	-0.611161	0.129393	0	1	-0.938724	0.0622995	-0.497075	0.315515
H3BNC9;P08708;H0YN88;A0A075B716	0.675412	0.204092	0	1	0.696593	0.195978	0.552813	0.301489
H3BND4;Q6P996;Q6XYB5;Q86XE2	#N/A	#N/A	0	1	-0.124622	0.800503	#N/A	#N/A
H3BP71;O75150	0.251963	0.193647	0	1	0.465424	0.0293204	0.197754	0.365971
H3BPE1;H3BQK9;Q9UPN3;H0Y390	-0.23634	0.476193	0	1	-0.145874	0.489386	-0.272787	0.343038
H3BPE7;P35637	0.492389	0.112484	0	1	1.09841	0.0224647	0.587291	0.0855749
H3BPK3;Q16775;H3BPQ4	-0.355805	0.206237	0	1	-0.760055	0.0402457	-0.546811	0.075986
H3BQQ9;B0QYN7;P63279;H3BPC4	0.303346	0.519611	0	1	0.0211303	0.950865	0.431677	0.33948
H3BR35;P15170	0.141985	0.537505	0	1	0.76378	0.00498183	0.166108	0.506217
H3BRC0;H3BSJ5;O75208;H3BNT2	0.219429	0.54314	0	1	0.38496	0.262515	0.180989	0.562254
H3BRN4;H3BNQ7;P80404;H3BPW8	-0.116881	0.66483	0	1	-0.351269	0.213109	-0.0666096	0.809463
H3BS10;H3BP20;P06865	-0.165647	0.579448	0	1	-0.442458	0.224054	-0.0526572	0.829153
H3BV07;A0A2R8Y518;H3BNU1;Q9ULP9;A0A0D9SFR5;H3BQ06	0.522821	0.0559766	0	1	0.331139	0.237662	0.534208	0.069782
H3BV80;H3BMM9;H3BTC0;Q15287;H3BPG5;H3BMS0	0.174309	0.536097	0	1	0.542516	0.0900264	0.280556	0.319707
H7BXH2;E9PKF6;Q5H9R7;H0YEN2;E9PQP7	0.435188	0.362248	0	1	1.03584	0.0394821	0.784454	0.0439862
H7BXI1	-0.273351	0.705645	0	1	-1.71666	0.00409288	-0.896559	0.279894
H7BXY3;Q7L2E3	-1.05559	0.0421989	0	1	-0.670937	0.218631	-0.384067	0.371633
H7BYP4;U5Y3L1;Q9H930	-0.20175	0.675195	0	1	0.156219	0.703823	0.180188	0.670449
H7C1U3;H0Y517	-0.207629	0.51465	0	1	-0.180563	0.521942	-0.177283	0.571334
H7C2Q8;Q99848	-0.251701	0.0346733	0	1	0.315508	0.0274087	-0.139682	0.278352
H7C3P4;F6S8M0;P15586;H0YFA9	-0.566982	0.234377	0	1	-1.00703	0.0323209	-0.486645	0.211165
I3L0N3;P46459	-0.0473329	0.84602	0	1	-0.287427	0.281467	0.0120083	0.961331
I3L1P8;Q02978	-0.269937	0.658669	0	1	-1.32143	0.011171	-0.799222	0.244586
I3L397;I3L504;P63241;Q6IS14;F8WCJ1;C9J7B5;C9J4W5;Q9GZV4	0.0248282	0.950148	0	1	0.421202	0.194181	0.196343	0.604715
I3L4N8	#N/A	#N/A	0	1	0.263238	0.831753	-1.32121	0.243601
I3L4X3;G5E9C2;Q15653;I3L1A4	-0.338646	0.494011	0	1	-0.42937	0.377685	-0.681126	0.221729
J3KMX2;B9EGA3;Q92925	-0.17336	0.173167	0	1	-0.146516	0.418237	-0.299191	0.0387214
J3KMY5;G3V3E8;E7EMS2;G3V3D1;P61916;G3V2V8;H0YIZ1	0.00640212	0.989394	0	1	-0.366242	0.465272	0.0326678	0.947905
J3KMZ8;Q92785	-0.0159825	0.936654	0	1	0.073536	0.711855	-0.184321	0.429731
J3KN36;P69849;Q5JPE7;A0A0G2JN29;A0A087X117;Q15155;A0A0G2JP90;A0A087WW46	-0.0400499	0.887793	0	1	-0.308687	0.27925	-0.452092	0.34197
J3KN66	#N/A	#N/A	0	1	-1.66954	0.208592	#N/A	#N/A
J3KNF4;O14618;E9PP76	-0.187201	0.729096	0	1	-0.358535	0.445979	-0.143572	0.782245
J3KNF8;H3BUX2;O43169;D6RFH4	-0.410143	0.563877	0	1	-0.963462	0.155879	-0.518861	0.568727
J3KNM6;F8VVT9;Q99490	-0.110437	0.641712	0	1	-0.534092	0.0148791	-0.448816	0.119755
J3KP15;Q01130;J3QL05	0.364901	0.349836	0	1	0.652628	0.112825	0.454514	0.203228
J3KP75;O75167	-0.161102	0.256206	0	1	-0.0832253	0.713507	-0.575222	0.00422106
J3KPP4;O95232;D6RDI2	0.488772	0.244053	0	1	1.01461	0.0319952	0.491085	0.277453
J3KQ32;Q9NTK5	0.292358	0.546562	0	1	0.273575	0.577456	0.321073	0.509006
J3KQ72;Q9NRD1	-0.157873	0.149347	0	1	0.0219114	0.95543	-0.121958	0.702996
J3KQL8;Q9BQE5	-0.0169568	0.976689	0	1	-0.0528756	0.921373	0.00690798	0.990272
J3KQN4;P83881;H0Y5B4;H7BZ11	-0.756616	0.182215	0	1	0.425444	0.569266	#N/A	#N/A
J3KR44;Q96FW1;F5H6Q1;F5GYJ8;F5GYN4;F5H3F0	0.371462	0.54255	0	1	0.463784	0.453998	0.588661	0.337699
J3KR55;P35236;H7C5I3;E9PE54;E7EUM0	-0.209789	0.391427	0	1	-0.632939	0.0712084	-0.364172	0.190509
J3KR72;P49848	-0.317138	0.289186	0	1	-0.152038	0.410996	-0.0108556	0.952202
J3KR97;Q9BTW9;A0A0J9YWI5;A0A0J9YVR1	-0.136027	0.643149	0	1	0.128671	0.659458	0.0819658	0.799537
J3KS05;P83916;B5MD17;K7ELA4	0.276258	0.39787	0	1	0.12715	0.692517	0.0394416	0.902357
J3KSX6;Q8TCD5;J3KSY6	#N/A	#N/A	0	1	#N/A	#N/A	-0.810012	0.00026609
J3KTL2;Q07955	-0.184057	0.509656	0	1	-0.0104197	0.96443	-0.160251	0.566866
J3QK89;Q8IWX8	0.0554299	0.789532	0	1	0.310239	0.125008	0.196696	0.432298
J3QL71;Q96FV2;J3QRJ1;J3QR84;J3QQM9	-0.247453	0.540177	0	1	-0.276831	0.473282	-0.327373	0.438321
J3QLD9;E7EMK3;Q14254;K7EKW9	-0.283766	0.185618	0	1	-0.57341	0.0554471	-0.419787	0.0918596
J3QQJ0;X6R3T8;J3QLH3;Q9UHR5;J3QLM2;J3KRR6	0.28719	0.405094	0	1	0.332756	0.292157	0.377777	0.253709
J3QQM5;Q9BT23;J3KRR0	0.233127	0.541144	0	1	-0.245026	0.520892	-0.267448	0.400618
J3QR07;Q96MU7	0.0545685	0.767744	0	1	0.439457	0.012012	0.133993	0.41906
J3QR09;J3KTE4;P84098	0.0549357	0.812066	0	1	0.158685	0.363429	-0.0947524	0.771195
J3QRS3;P19105;O14950	0.397565	0.474621	0	1	0.441632	0.384866	0.779351	0.243025
J3QRS9;X6R4W8;O43670;J3KS31	-0.305432	0.175339	0	1	-0.131815	0.580947	-0.426427	0.198979
J3QRT5;P13598;J3QQR8;J3QKR4;J3QQX6;J3QRQ1	#N/A	#N/A	0	1	#N/A	#N/A	#N/A	#N/A
J3QRU4;F8WCA0;L7N2F9;P63027;K7ENK9;K7EKX0	-0.254603	0.587954	0	1	-0.733022	0.0346726	-0.314268	0.407954
J3QTA2;Q99933	-0.103389	0.513254	0	1	-0.403286	0.077838	-0.180809	0.186081
K4DI93;Q13620	-0.284639	0.125471	0	1	-0.496212	0.0523424	-0.530823	0.00771283
K7EJE8;K7EKE6;P36776	-0.024325	0.874559	0	1	-0.428447	0.0647055	-0.170448	0.501672
K7EJL1;Q9BXS5;E7ENJ6	0.191921	0.596357	0	1	0.370129	0.1957	0.645473	0.00919837
K7EK07;P84243;K7EMV3;B4DEB1;K7ES00;Q6NXT2;K7EP01	-0.83479	0.305608	0	1	-1.75274	0.00515507	-1.86476	0.0560169
K7EK35;P42229	-0.127838	0.442425	0	1	0.410134	0.0450505	-0.178841	0.337873
K7ELL7;P14314	0.00483338	0.986943	0	1	0.0318505	0.912854	0.104856	0.635804
K7EMM8;Q49A26	-0.023041	0.902269	0	1	-0.243325	0.167755	0.16783	0.394831
K7EP32;Q9BZV1	0.423024	0.31985	0	1	0.164231	0.7143	0.200194	0.622713
K7EQ55;K7EK33;Q96EP5;K7EQ02	0.113221	0.496129	0	1	0.157646	0.291913	0.159897	0.524802
K7EQJ5;P62841;K7EJ78;K7EM56;A0A0B4J2B4;S4R417;K7ELC2;S4R456	-0.16578	0.738763	0	1	-0.315101	0.591204	-0.220656	0.621487
K7ER15;Q9H0R4	0.647039	0.0991462	0	1	0.187577	0.642718	0.912743	0.022969
K7ERC8;Q06136	#N/A	#N/A	0	1	-1.45197	0.0878149	-2.61535	0.00569428
K7ERF1;Q9UBQ5;K7ES31	-0.0771126	0.853182	0	1	0.0655189	0.883495	0.0764656	0.850857
K7ESL7	-0.237477	0.393062	0	1	-0.668786	0.047989	-0.587812	0.134573
K9J957;P61289;K7ENH2;B3KQ25;K7ESG5;K7EMD0;K7EPX6;K7EKR3	0.460929	0.0426083	0	1	1.20859	8.61031e-05	0.452316	0.0267627
L0R6Q1	0.356684	0.864094	0	1	#N/A	#N/A	-0.0519039	0.979859
M0QWZ7;Q9NP81;M0R2C6;B4DJM9;M0R259	0.281829	0.368642	0	1	0.268662	0.35153	0.183631	0.523704
M0QXB4;O14579;M0R061	0.632394	0.0821301	0	1	0.884786	0.0254935	0.633397	0.190083
M0QXT0;Q15853;M0QYU7;B4DLJ1	#N/A	#N/A	0	1	-0.169653	0.787725	#N/A	#N/A
M0QXZ5;Q96B54	-0.190379	0.616694	0	1	-0.106856	0.774711	-0.179462	0.631181
M0QZR4;Q92888;M0QYC1	-0.0995008	0.540734	0	1	-0.359385	0.0654066	-0.0718331	0.68415
M0R0F0;P46782;M0R0R2;M0QZN2	0.0729815	0.638589	0	1	0.129275	0.557826	-0.00924148	0.959476
M0R117;Q02543;M0R3D6;M0R1A7;M0R0P7	0.310245	0.251127	0	1	0.662667	0.0448932	0.420438	0.139463
M0R165;Q9UBC2;M0R2S2	-0.148605	0.697372	0	1	0.464966	0.0474534	0.0688591	0.828143
M0R208;Q16740	-0.0122067	0.966971	0	1	-0.267734	0.496052	0.000223518	0.99928
M0R300;M0R0P8;Q13459	-0.351769	0.134999	0	1	-0.901981	0.00475927	-0.72036	0.0104245
O00116;B8ZZ81;A0A1B0GWA2;A0A2R8YEL0	#N/A	#N/A	0	1	-0.0643183	0.905186	#N/A	#N/A
O00139	-0.0529405	0.69273	0	1	0.0740009	0.529081	-0.0792148	0.512195
O00148;K7EQN7	-0.122528	0.299466	0	1	0.372263	0.00565162	0.0684936	0.761951
O00160	-0.0953877	0.299548	0	1	-0.243453	0.0202059	0.0617351	0.503041
O00170;E9PMH2	-0.0245073	0.888607	0	1	-0.0914232	0.666293	-0.259763	0.069188
O00178	0.257305	0.0577362	0	1	-0.12868	0.395809	0.00858214	0.958827
O00186	-0.111483	0.521028	0	1	-0.388252	0.0355884	-0.232676	0.180816
O00203	-0.168624	0.143035	0	1	-0.286119	0.0382274	0.0424651	0.74334
O00231	0.0812918	0.649026	0	1	0.162559	0.40932	0.0440581	0.800189
O00232	0.136836	0.60975	0	1	0.315819	0.205092	0.309353	0.169676
O00264	#N/A	#N/A	0	1	#N/A	#N/A	#N/A	#N/A
O00267	0.0581316	0.826708	0	1	0.365766	0.134797	0.174135	0.56366
O00273	-0.167894	0.575359	0	1	-0.139331	0.605302	-0.151773	0.591102
O00299	0.0426563	0.789979	0	1	-0.0923684	0.534594	0.123999	0.522097
O00303	0.419474	0.149276	0	1	0.763923	0.0257155	0.493453	0.127588
O00329;Q5SR50;F8W9P4	0.000275312	0.997647	0	1	-0.177488	0.0437634	0.0367488	0.677832
O00330;H0YD97	-0.0845309	0.643335	0	1	-0.438691	0.187419	-0.27429	0.212521
O00410;H0Y8C6	-0.0494029	0.781072	0	1	-0.0360711	0.868097	0.0656399	0.792545
O00429;G8JLD5	0.15299	0.301499	0	1	0.160555	0.213978	0.182035	0.408931
O00442	-0.167614	0.561117	0	1	-0.319554	0.260173	-0.131954	0.531304
O00478;C9JZT5;C9JUV8	-0.00399767	0.987305	0	1	-0.185397	0.491175	0.129141	0.645822
O00479	-0.892396	0.525411	0	1	-2.89689	0.0117727	-3.03842	0.0866356
O00483	0.192443	0.832297	0	1	-0.625406	0.456474	0.280391	0.746889
O00487	0.227699	0.406943	0	1	0.292471	0.226659	0.445267	0.0602752
O00499	-0.0867136	0.72143	0	1	-0.173702	0.434683	-0.0837819	0.686765
O00505	-0.107859	0.751783	0	1	0.152686	0.65107	-0.17316	0.559441
O00566	0.122281	0.359105	0	1	0.703445	0.00123338	0.0287209	0.814034
O00567	0.0156634	0.938514	0	1	0.0386428	0.805045	-0.129477	0.266668
O00629	0.582469	0.287082	0	1	1.12012	0.0614427	0.836563	0.166249
O00635	-0.139477	0.463413	0	1	-0.315394	0.420424	-0.313043	0.206582
O00743	0.0880762	0.656315	0	1	0.157195	0.228047	0.0337361	0.852673
O00764;F2Z2Y4	0.0140629	0.980904	0	1	-0.104286	0.874086	0.452403	0.425
O14497;H0Y488;A0A1B0GTU5	0.555535	0.467654	0	1	0.930635	0.244817	0.574102	0.457126
O14548;E5RJZ1;H0YBD2	0.101828	0.818455	0	1	-0.721439	0.0898386	-0.14008	0.804101
O14561;I3L505;H3BNK3	0.0441064	0.898621	0	1	-0.355072	0.519643	0.367048	0.215656
O14617;A0A2R8Y611	0.254985	0.454003	0	1	0.0148271	0.967156	0.462242	0.226825
O14672	0.112061	0.816662	0	1	-0.201169	0.6803	0.336973	0.487106
O14737;K7EQA1	-0.179492	0.425594	0	1	0.106897	0.508504	-0.589925	0.048138
O14744;G3V580	0.226709	0.552831	0	1	0.615683	0.133275	0.221933	0.534459
O14745	-0.175201	0.305387	0	1	-0.181254	0.201218	-0.175847	0.310055
O14776;G3V220	-0.18156	0.278021	0	1	0.0100544	0.928344	-0.201299	0.239138
O14787;A0A075B780	-0.177823	0.382605	0	1	-0.284306	0.154803	0.146236	0.604738
O14818	0.254519	0.233967	0	1	0.158592	0.357472	0.440696	0.0438576
O14828	-0.604344	0.103827	0	1	-0.131173	0.856241	#N/A	#N/A
O14920	0.0533559	0.877545	0	1	-0.698072	0.228023	0.0643077	0.847948
O14929	0.405263	0.094308	0	1	0.98635	0.00365792	0.568956	0.0340554
O14949	0.448288	0.558194	0	1	-0.406682	0.441663	0.123846	0.869595
O14964;I3L1P5	-0.0277711	0.893577	0	1	0.274616	0.185706	-0.236804	0.34349
O14966	-0.374841	0.446019	0	1	-1.24756	0.00281205	0.0693001	0.921347
O14974	-0.0473779	0.81816	0	1	0.115589	0.608221	-0.0813899	0.680723
O14976	-0.11359	0.389883	0	1	0.000354077	0.998036	-0.0401624	0.661828
O14980	0.145473	0.579916	0	1	-0.0173406	0.949534	0.249533	0.37536
O15027;F1T0I1;X6RGP5;A0A0C4DH09	-0.61828	0.419904	0	1	0.266796	0.418129	-0.337563	0.368831
O15042;E7ET15	-0.153721	0.220209	0	1	0.218236	0.0840691	-0.0876581	0.364847
O15047	-0.0489768	0.790269	0	1	0.219382	0.331358	0.103793	0.529929
O15066	#N/A	#N/A	0	1	5.45945	1.44826e-05	#N/A	#N/A
O15067	-0.131294	0.700547	0	1	0.399857	0.127249	-0.0867103	0.728994
O15116;E5RJ47;E5RH18	1.23739	0.00298094	0	1	1.30048	0.00011334	1.17561	0.000108627
O15117	-0.282494	0.280862	0	1	-0.162959	0.48052	-0.202838	0.307507
O15118;K7EQ23	-0.244578	0.704298	0	1	#N/A	#N/A	-0.163202	0.682386
O15127;H3BV04;H3BN93;H3BUB6;H3BPL9	0.306808	0.64231	0	1	-1.14412	0.117308	-0.334069	0.632587
O15143;C9JEY1;C9K057	0.0588933	0.64537	0	1	-0.192476	0.13577	0.173658	0.248379
O15144	0.104558	0.761798	0	1	-0.288408	0.291883	0.152136	0.623701
O15145	0.314638	0.614213	0	1	0.470969	0.454396	0.388452	0.545282
O15173	0.198399	0.69952	0	1	-1.20166	0.04021	-0.387447	0.712034
O15258;Q5T092;A0A0A0MR06;Q5T091;Q5T093	#N/A	#N/A	0	1	-0.838558	0.145775	-0.15173	0.858903
O15264	0.089436	0.778332	0	1	0.0845917	0.820761	-0.0256458	0.938076
O15294	-0.0577041	0.709387	0	1	0.301391	0.0553178	-0.143848	0.446241
O15305;H3BRM0;H3BV55;H3BPH4	-0.440962	0.12851	0	1	-0.233886	0.522724	-0.0465636	0.886192
O15355	0.0565585	0.600279	0	1	0.19265	0.168278	-0.128947	0.467612
O15371;B0QYA5	0.371037	0.0581759	0	1	0.556987	0.0143068	0.39732	0.0549086
O15382;B3KSI3;M0QZ10;M0QXF9;M0QZP4	0.188916	0.433311	0	1	-0.0545524	0.756983	0.246775	0.144176
O15400	-0.564929	0.118918	0	1	-0.98885	0.0160809	-0.85194	0.064657
O15498	-0.289594	0.324562	0	1	-0.667621	0.205775	-0.229247	0.335827
O15511;B1ALC0	0.232835	0.336308	0	1	-0.292904	0.386698	0.344051	0.161439
O15523	0.143339	0.74352	0	1	0.582994	0.22686	0.153024	0.738176
O15541	0.183286	0.473283	0	1	0.325447	0.163909	0.0642455	0.786171
O43143	-0.0355002	0.846524	0	1	0.115218	0.501043	0.0255793	0.876533
O43148;K7EP06	0.261918	0.161406	0	1	0.411192	0.0522259	0.294575	0.24692
O43149	-0.609215	0.109127	0	1	#N/A	#N/A	-0.721796	0.0875837
O43166;F5GYF8	#N/A	#N/A	0	1	0.055914	0.742732	-0.197966	0.364951
O43172	0.0264268	0.904142	0	1	-0.15719	0.571508	0.0261491	0.900582
O43181;H0Y9M8	-0.150835	0.717175	0	1	-0.396198	0.292081	-0.289192	0.470396
O43237;J3KRI4	-0.671258	0.0897813	0	1	-0.249042	0.363975	-0.421769	0.119535
O43242	0.0858208	0.54663	0	1	0.343701	0.0352525	0.089072	0.522406
O43252	0.158698	0.666736	0	1	0.143496	0.531334	0.521742	0.136979
O43290	0.140026	0.500753	0	1	0.336788	0.196643	0.0835925	0.742804
O43390;B4DT28	0.179561	0.31175	0	1	0.394039	0.0960085	0.266765	0.20883
O43395	-0.226158	0.498927	0	1	0.251063	0.469751	-0.376453	0.261113
O43396;K7ER96	0.361167	0.267912	0	1	0.654837	0.0706943	0.47196	0.158628
O43488;H3BLU7	-0.172511	0.5375	0	1	-0.293931	0.234242	-0.160143	0.601536
O43493	-0.317014	0.382287	0	1	-0.514451	0.0587397	-0.600767	0.0809449
O43566	-0.432675	0.12437	0	1	-0.550921	0.0825227	-0.202586	0.416632
O43583;F8VVL1	-0.442173	0.287694	0	1	-0.233637	0.55028	-0.219987	0.549123
O43586;J3KPG6;H0YKY3;H0YLW8	-0.158997	0.541769	0	1	-0.165936	0.299605	-0.0971548	0.614976
O43592	-0.0303097	0.931616	0	1	-0.362287	0.302574	-0.110018	0.73032
O43615;M0QXU7	-0.000478227	0.997787	0	1	-0.263807	0.128614	0.0383264	0.871494
O43633;M0R1T5;M0R1L7	0.250313	0.318073	0	1	0.32182	0.2805	0.0910186	0.773647
O43660	-0.79516	0.150593	0	1	-0.665726	0.134194	-0.681713	0.0778197
O43665	0.239565	0.631994	0	1	-0.0132744	0.977082	-0.452622	0.412817
O43676;C9JKQ2	-0.289123	0.644767	0	1	-1.04917	0.00134756	-0.485069	0.451748
O43681;A0A087WXS7	0.00441924	0.980583	0	1	0.0173797	0.927311	0.0320475	0.871333
O43684;J3QT28	0.305812	0.171936	0	1	0.508862	0.0294876	0.251348	0.251906
O43707;F5GXS2	0.234186	0.449183	0	1	0.511077	0.00638135	0.35611	0.237795
O43719;Q5H918;Q5H919	-0.320524	0.392332	0	1	0.0108719	0.976152	0.0281184	0.902723
O43739	-0.0351443	0.906835	0	1	-0.619001	0.0340495	-0.407429	0.159726
O43747	-0.266372	0.41291	0	1	-0.0890312	0.702042	-0.0514668	0.866547
O43765;K7EMD6	-0.128549	0.710935	0	1	0.850826	0.133131	-0.109119	0.758595
O43772;C9JPE1	0.585296	0.51121	0	1	-0.731926	0.341818	0.0106713	0.99096
O43776	0.112272	0.553883	0	1	0.359529	0.0460454	0.269931	0.159308
O43809;H3BND3	0.322361	0.373548	0	1	0.53925	0.135134	0.419556	0.224859
O43813;E9PHS0	0.306605	0.33506	0	1	-0.108383	0.744829	0.150598	0.615906
O43815	0.0472545	0.840172	0	1	0.130049	0.450761	0.0578567	0.787375
O43818	0.152576	0.526138	0	1	0.588661	0.0168547	0.0124058	0.947182
O43823	-0.281975	0.465916	0	1	0.475847	0.114352	-0.145937	0.67173
O43852;H0Y875	-0.205653	0.341964	0	1	-0.52444	0.0883004	-0.244764	0.43984
O43865	-0.254748	0.23284	0	1	-0.64956	0.00995641	-0.394625	0.112492
O43920	0.639185	0.517156	0	1	0.0386871	0.963321	0.745647	0.442789
O60216	-0.0248869	0.946755	0	1	0.0550265	0.837469	-0.0298331	0.913952
O60234;M0QYJ8;M0QXC2;M0R0C1	-0.0994878	0.604015	0	1	-0.422708	0.0613048	-0.181845	0.404335
O60256;E7EPA1;C9K0K7;C9JJS3;I3L0S1	0.178555	0.318697	0	1	0.0150462	0.885235	0.138081	0.375545
O60264	-0.104202	0.739721	0	1	-0.121739	0.558075	-0.162088	0.597243
O60306	-0.215733	0.485234	0	1	-0.223546	0.426328	-0.364683	0.341649
O60313;A0A2R8YDM2;C9JMB8;E5KLJ9;A0A2R8Y3X5;A0A2R8YE78;A0A2R8YFD1;A0A2R8YGE5;A0A2R8YD53	-0.258982	0.304884	0	1	-0.694643	0.0147444	-0.425586	0.113105
O60449	#N/A	#N/A	0	1	#N/A	#N/A	#N/A	#N/A
O60493	0.505953	0.267671	0	1	-0.0251996	0.943996	0.107736	0.765101
O60496;E5RJ11;G3V114	-0.0802876	0.618112	0	1	-0.423265	0.0376829	-0.222924	0.0212035
O60502	0.0967636	0.617959	0	1	0.0222048	0.917253	0.0338345	0.856536
O60506	0.0405906	0.877066	0	1	0.48379	0.100629	0.28467	0.380834
O60547	0.149795	0.42875	0	1	-0.0593257	0.883096	0.241643	0.284875
O60551;Q5VUC6	-0.314142	0.439064	0	1	-0.328622	0.44453	-0.0231196	0.957011
O60645;D6RB59	0.0930349	0.783162	0	1	#N/A	#N/A	0.11966	0.694312
O60664;K7ERZ3;K7EL96	-0.436871	0.217616	0	1	-0.668593	0.0239087	-0.209018	0.445153
O60684;Q5TFJ7	0.100258	0.459151	0	1	0.524691	0.0108993	0.261147	0.15974
O60701	0.90818	0.0264339	0	1	#N/A	#N/A	1.15168	0.00164197
O60711;B7Z5P7	0.433902	0.458562	0	1	0.584335	0.349212	0.57944	0.366739
O60749	-0.219585	0.129601	0	1	-0.543649	0.00820419	-0.288217	0.147396
O60763	-0.138143	0.548798	0	1	0.0982923	0.594557	-0.0390697	0.825092
O60784	-0.202186	0.515148	0	1	-0.121932	0.653135	0.0866533	0.822878
O60826	-0.399738	0.155378	0	1	-0.485471	0.285063	-0.334379	0.197713
O60828;H7C053	-0.389932	0.286027	0	1	0.0234754	0.947274	-0.601827	0.157438
O60832;C9IYT0	-0.16926	0.194545	0	1	0.0504645	0.579344	-0.25558	0.169833
O60869	0.0953718	0.851056	0	1	-0.101159	0.809775	-0.613655	0.209444
O60880	0.134366	0.568253	0	1	0.288124	0.0608533	0.528245	0.0915723
O60884	-0.0137711	0.947958	0	1	0.373882	0.109792	-0.175498	0.447173
O60885	-0.104675	0.552212	0	1	-0.0721404	0.442789	-0.128827	0.537359
O60934;A0A0C4DG07	-0.127512	0.52019	0	1	0.251776	0.277458	0.219409	0.294064
O75083;D6RD66	0.0621652	0.671811	0	1	-0.0458427	0.743501	0.157656	0.367071
O75116;E9PF63;D6REE7	-0.0588403	0.775837	0	1	0.0461526	0.837006	0.0692507	0.742555
O75131;A0A087WYQ3	0.515385	0.19603	0	1	0.527171	0.17513	0.544252	0.203998
O75152;E9PQ61;E9PBY7	-0.375941	0.520103	0	1	-0.616657	0.168841	-0.796388	0.256399
O75165	-0.200889	0.404792	0	1	-0.534646	0.0348701	-0.243198	0.243642
O75170;T1ECW5;A0A0A0MSJ8	-0.561125	0.0748068	0	1	-0.635562	0.0204732	-0.626304	0.0370971
O75175;B7Z6J7;H7C148;A0A0G2JNJ7;H7C3F5;A0A2H2FJL5	0.195112	0.381482	0	1	0.426694	0.223003	0.0939557	0.694413
O75223;M0QZK8;B8ZZK2	0.158966	0.562992	0	1	0.137508	0.710463	-0.0320114	0.928477
O75306	0.430134	0.409134	0	1	-0.37167	0.508857	0.271608	0.632752
O75323	0.0375096	0.878468	0	1	-0.743808	0.107331	-0.199514	0.471589
O75340;A0A024QZ42	0.148984	0.393787	0	1	0.0486611	0.708738	0.203015	0.334836
O75348	-0.39862	0.603264	0	1	-0.524599	0.468695	-0.192931	0.802656
O75351	-0.0480464	0.869727	0	1	-0.0161797	0.950679	0.0843437	0.777753
O75367;B4DJC3	0.149051	0.642678	0	1	-0.314541	0.183743	-0.0626342	0.673769
O75368	0.0193573	0.974854	0	1	0.0255342	0.964468	-0.193621	0.818814
O75369;E7EN95	-0.174223	0.685174	0	1	0.165337	0.580375	-0.180223	0.682383
O75376;A0A088AWL3	-0.407118	0.165121	0	1	-0.0248588	0.898147	-0.193464	0.597973
O75380	-0.350887	0.0714103	0	1	-0.670994	0.0555979	-0.617236	0.119
O75391;I3L0X5;I3L4C3	0.354231	0.682447	0	1	0.245179	0.734152	0.428007	0.512878
O75396	-0.330739	0.528448	0	1	-1.26042	0.0177143	-0.652463	0.377809
O75400	0.332141	0.151982	0	1	0.700524	0.0151153	0.0289405	0.929279
O75427	-0.0615068	0.860677	0	1	-0.1865	0.599778	-0.0283431	0.937994
O75436;S4R3Q6	0.0824315	0.613236	0	1	0.106317	0.442113	0.15239	0.405014
O75439;G3V0E4	-0.057723	0.838755	0	1	-0.220389	0.533212	-0.207361	0.598124
O75475	-0.427201	0.374274	0	1	-1.01691	0.00708851	-0.933088	0.0754206
O75489	0.262588	0.128433	0	1	-0.273023	0.195475	0.0762113	0.744554
O75530;E9PJK2	-0.887558	0.166371	0	1	0.941464	0.208815	0.610676	0.417981
O75533	-0.0654242	0.712437	0	1	0.0696187	0.693346	-0.0543141	0.751744
O75534;E9PLT0	0.432208	0.0013951	0	1	1.43104	1.03899e-06	0.577671	0.00817373
O75563	-0.22374	0.334173	0	1	0.00683464	0.977491	-0.202814	0.493298
O75569;F8WEG8;G5E9Q4;C9JMM3	0.160371	0.718334	0	1	-0.130207	0.778511	0.149098	0.738664
O75582	-0.286416	0.209419	0	1	-0.832616	0.00149299	-0.168648	0.278635
O75592	#N/A	#N/A	0	1	0.0353134	0.917476	-0.188944	0.459678
O75607	#N/A	#N/A	0	1	#N/A	#N/A	1.19873	0.00708025
O75643	-0.0381554	0.865634	0	1	-0.142831	0.439118	-0.0842388	0.649783
O75663	-0.0246667	0.943569	0	1	0.375482	0.358192	0.0416956	0.897576
O75683	-0.145928	0.489823	0	1	0.114237	0.502946	-0.141943	0.559818
O75688;C9JIR6;B8ZZF0	0.115858	0.768921	0	1	0.174709	0.640577	-0.0863333	0.815602
O75746	-0.233801	0.661553	0	1	-1.73514	0.00299823	-0.557287	0.396215
O75791;B1AH86	-0.0452664	0.815513	0	1	-0.155705	0.376844	-0.0260326	0.896216
O75792;A0A2R8Y606;A0A2R8Y658	-0.238451	0.23575	0	1	-0.381156	0.0974656	-0.0777374	0.724075
O75821;K7EL20;K7ENA8;K7ER90	0.107916	0.826356	0	1	0.656337	0.18113	0.331824	0.484928
O75822	0.435505	0.135993	0	1	1.16273	0.00413198	0.622408	0.0643275
O75844	-0.129331	0.860517	0	1	-1.4208	0.0722627	-0.358128	0.712199
O75874	0.28498	0.405831	0	1	0.0824914	0.829253	0.0957896	0.759131
O75886	0.462614	0.00191304	0	1	#N/A	#N/A	#N/A	#N/A
O75915	0.843325	0.285486	0	1	-0.504374	0.567745	0.717382	0.367045
O75934	0.15561	0.532302	0	1	-0.116218	0.70932	-0.692456	0.060469
O75935;X6RCK5;X6RA56;A0A0A0MRV8;X6RLR1	-0.106067	0.599153	0	1	-0.00299115	0.984687	-0.0444424	0.766584
O75937	-0.0570223	0.834588	0	1	-0.445214	0.122196	-0.339124	0.225261
O75940	-0.139662	0.374706	0	1	-0.371062	0.307359	-0.242327	0.266034
O75947;F5H608	-0.290298	0.0621893	0	1	-0.661205	0.0481646	-0.602131	0.149625
O75955;A0A140T9R1;A0A140T9X0;A2AB09;A0A140T9W4	0.242516	0.389101	0	1	0.294072	0.392634	0.371144	0.219123
O75995	-0.0943288	0.62841	0	1	-0.0163855	0.955786	-0.200589	0.413546
O76003	0.0929249	0.852696	0	1	0.70487	0.159431	0.44578	0.338832
O76021;J3QSV6;I3L3U9	-0.0760588	0.641334	0	1	0.23996	0.0987191	-0.160229	0.248207
O76071	0.194902	0.59487	0	1	0.44474	0.213304	0.0936206	0.826226
O76094;D6RDY6	0.299861	0.249078	0	1	0.496081	0.0577419	0.252964	0.289831
O76096	0.334547	0.457418	0	1	-0.460802	0.219736	-0.104268	0.649528
O94776	0.0444078	0.766546	0	1	0.288473	0.0661014	-0.0722191	0.697395
O94804	-0.29203	0.208728	0	1	-0.508686	0.00677987	-0.389894	0.123346
O94826	0.0470918	0.928977	0	1	-0.739548	0.259006	-0.44005	0.49633
O94874	-0.223712	0.25134	0	1	-0.463857	0.0293277	-0.215514	0.201986
O94888;C9JAT7	0.203846	0.497569	0	1	0.2639	0.207576	-0.0616885	0.823951
O94903;E5RG77;E5RFX7	0.283942	0.200924	0	1	0.0709937	0.776522	-0.285826	0.580492
O94906	-0.273203	0.429593	0	1	-0.387367	0.0863388	-0.266768	0.435843
O94915;F2Z2S2	0.560098	0.0177391	0	1	0.718586	0.00521246	0.510712	0.0620269
O94925	0.355042	0.0403618	0	1	0.369248	0.15424	0.30414	0.162987
O94973;A0A0G2JS82;A0A0G2JQM1	-0.174682	0.359848	0	1	-0.236306	0.170914	-0.185577	0.312915
O94992	0.211861	0.379303	0	1	0.5585	0.131667	0.142475	0.559111
O95104	0.251586	0.240786	0	1	0.678524	0.0128775	0.308302	0.193547
O95163;F5H2T0	0.260143	0.126377	0	1	0.127271	0.454232	0.288147	0.161824
O95168;C9JXQ9	-0.451429	0.456868	0	1	-1.75115	0.00222726	-0.734309	0.343297
O95169;K9J7I2;E9PQ68	-0.406214	0.326269	0	1	-1.01777	0.0378393	-0.157197	0.831992
O95183	0.117347	0.821805	0	1	-1.96483	0.00430296	#N/A	#N/A
O95202	-0.363402	0.222928	0	1	-0.993744	0.0268998	-0.694363	0.292485
O95218	-0.242965	0.567919	0	1	-0.0127245	0.974715	-0.315711	0.471452
O95236	-0.305237	0.650354	0	1	-0.269336	0.582583	0.34097	0.515747
O95248	-0.496001	0.0669279	0	1	-0.653002	0.0231454	-0.278381	0.165912
O95251;E7EUP3	-0.259251	0.434148	0	1	-0.315607	0.393848	-0.252505	0.495957
O95292	-0.63962	0.426986	0	1	-1.74036	0.011778	-1.41712	0.0844759
O95298;E9PM14;A0A087WUM3;E9PQ53;E9PRJ5	-0.433696	0.538687	0	1	-1.29407	0.0232953	#N/A	#N/A
O95336;M0R261;M0R1L2;M0R0U3	0.00408227	0.987169	0	1	-0.331347	0.105606	-0.0184901	0.935449
O95372;Q5QPQ0;Q5QPQ1;Q5QPQ3;Q5QPQ2	-0.138257	0.716981	0	1	-0.422835	0.370506	-0.444777	0.286213
O95373	0.273301	0.307487	0	1	0.802994	0.0489234	0.706709	0.050923
O95379;D6RCM8	-0.604596	0.258322	0	1	0.844272	0.0737685	-0.104874	0.78127
O95391	0.289645	0.366546	0	1	0.721318	0.0425027	0.256001	0.0697319
O95400	0.444725	0.290907	0	1	0.694781	0.0190497	0.258316	0.523432
O95425	-0.175081	0.475637	0	1	-0.0414208	0.866873	-0.566842	0.0220874
O95433;G3V438	0.415706	0.0638931	0	1	0.829627	0.00184611	0.456758	0.0245497
O95456	0.183283	0.54934	0	1	0.627643	0.0582847	0.130389	0.82113
O95466	-0.135286	0.312151	0	1	-0.48263	0.0110009	-0.146536	0.35537
O95478;A0A0A0MQZ6	#N/A	#N/A	0	1	1.275	0.0307708	#N/A	#N/A
O95487	-0.333218	0.270098	0	1	0.25592	0.158364	0.207774	0.28111
O95571;M0QXB5	0.0510121	0.885373	0	1	-0.38115	0.246103	-0.097282	0.74957
O95630;C9JK83	0.20812	0.539085	0	1	-0.217258	0.510982	0.0589208	0.836718
O95671	-0.224414	0.603707	0	1	-0.346648	0.409845	-0.213653	0.660857
O95674	-0.641754	0.350979	0	1	#N/A	#N/A	-0.859267	0.458202
O95721;C9JAF7	-0.0316827	0.82525	0	1	-0.278658	0.160805	-0.123771	0.451464
O95747;C9JIG9	-0.154474	0.52984	0	1	-0.103902	0.627734	0.0735133	0.775638
O95758	-0.523411	0.0245599	0	1	-0.314447	0.107348	-0.409061	0.0316122
O95777;F2Z2Y6;C9JIZ0;C9JNV3	0.714652	0.138709	0	1	0.789483	0.0822856	0.595287	0.207593
O95782	0.109449	0.199734	0	1	-0.0616924	0.548196	0.178423	0.117934
O95786;A2A376	-0.0582055	0.826072	0	1	-0.734523	0.0189084	-0.0970887	0.750694
O95825;A6NND8;A6NHJ8;A6NMA8;C9JAL0;A0A0C4DG14;C9K0F7;F8WF64;C9JZK8;H7C3I5	#N/A	#N/A	0	1	-0.0103576	0.965428	0.568198	0.105718
O95831	-0.0254075	0.591656	0	1	-0.352375	0.000218881	-0.261752	0.0169708
O95833	-0.533775	0.174765	0	1	#N/A	#N/A	-0.209975	0.624539
O95834;K7EIK7;A0A0C4DGQ7	0.080526	0.611995	0	1	-0.43702	0.0083352	-0.134487	0.263657
O95861;A6NF51;F8W1J0;F8VZG4	0.32784	0.191961	0	1	0.101064	0.667209	0.446901	0.097576
O95865;A0A140T971;Q5SSV3;Q5SRR8;H0Y7N1	-0.262209	0.391986	0	1	-0.654713	0.105199	-0.848598	0.142746
O95936	0.153201	0.855685	0	1	0.511502	0.464092	-0.0347357	0.960436
O95989	-0.0467879	0.824439	0	1	-0.303468	0.220318	-0.170828	0.191015
O96000;H3BPJ9;H3BV16	0.148379	0.703287	0	1	-0.0381353	0.905778	0.0114422	0.975627
O96005;K7EQQ1	-0.287489	0.615859	0	1	-0.609928	0.304949	#N/A	#N/A
O96008;K7EJ57	0.452546	0.505647	0	1	0.116854	0.871773	0.506411	0.473901
O96019	-0.218882	0.339362	0	1	0.0872238	0.641448	-0.142118	0.561737
P00167	0.0822911	0.412729	0	1	0.187972	0.393159	0.000601301	0.997802
P00338;F5GXY2;F5GYU2	0.199637	0.216279	0	1	0.119079	0.452209	0.243263	0.1485
P00367;P49448	0.257859	0.284052	0	1	-0.310201	0.257836	0.227152	0.262228
P00387;B1AHF3	0.543117	0.434929	0	1	-0.512725	0.389914	0.284042	0.679076
P00390	0.327893	0.24953	0	1	0.215176	0.220518	0.352619	0.308712
P00403	0.310484	0.693144	0	1	-0.70899	0.35273	0.206765	0.81921
P00441;H7BYH4	0.0473761	0.931261	0	1	-0.13969	0.755721	-0.0160623	0.973017
P00491;G3V5M2	0.321238	0.537248	0	1	0.32252	0.444452	0.552236	0.311384
P00492	0.646824	0.0978624	0	1	0.589231	0.126051	0.608562	0.121532
P00505	0.148541	0.425667	0	1	-0.194303	0.216363	-0.028069	0.857047
P00558	-0.0840302	0.790659	0	1	0.0458388	0.859122	0.0923001	0.758338
P00813;F5GWI4;F5GXW0	-0.261646	0.141703	0	1	-0.602546	0.0053833	-0.369418	0.0349804
P00918	-0.0115683	0.977122	0	1	-0.384756	0.369449	0.0328837	0.937614
P01111	-0.416499	0.427154	0	1	-1.08809	0.051147	-0.442263	0.31236
P01137	0.131065	0.779205	0	1	-0.604015	0.196776	-0.271004	0.575488
P01579	-0.0759472	0.909549	0	1	8.16625	0.000128241	5.58713	0.00216255
P01834	-0.448142	0.18842	0	1	-0.431842	0.374232	-0.175199	0.453313
P01857;A0A0A0MS08;A0A0A0MS07	0.0306445	0.921996	0	1	-0.428552	0.243541	0.047085	0.887606
P01889;A0A1W2PPR8;F6U0H7	#N/A	#N/A	0	1	#N/A	#N/A	#N/A	#N/A
P01891;P30453	0.563792	0.542814	0	1	1.26202	0.232375	1.00855	0.277464
P02545;Q3BDU5;Q5TCI8	0.199057	0.437781	0	1	0.637385	0.0246314	0.149903	0.481141
P02671	-0.816948	0.687852	0	1	-0.349227	0.83641	-0.00124981	0.999405
P02675;D6REL8	-0.996028	0.632452	0	1	-0.816671	0.634781	-0.612718	0.759456
P02679;C9JEU5;C9JC84	-0.64854	0.710108	0	1	-0.757916	0.612825	-0.155352	0.93357
P02775	-0.388757	0.66381	0	1	-1.2729	0.185568	#N/A	#N/A
P02786;G3V0E5	#N/A	#N/A	0	1	2.47374	0.00228389	#N/A	#N/A
P02792	0.67959	0.137816	0	1	0.636333	0.187621	1.19061	0.0375096
P02794;G3V1D1;G3V192	0.132734	0.730406	0	1	-0.535608	0.173454	0.349228	0.280556
P04040	-0.0523126	0.835899	0	1	-0.220805	0.345056	-0.0974864	0.675319
P04066	-0.0674813	0.758238	0	1	-0.477781	0.0613925	0.00569339	0.962199
P04075;J3KPS3;H3BQN4;H3BPS8;H3BUH7;H3BR04	-0.13624	0.609577	0	1	0.0485081	0.801802	-0.120343	0.623785
P04080	0.0212094	0.974273	0	1	-0.0101854	0.982185	0.388284	0.6237
P04083	-0.0154655	0.968176	0	1	-0.198235	0.581472	0.101013	0.803005
P04114	0.512923	0.309807	0	1	0.696761	0.187581	0.772119	0.182355
P04150	0.389669	0.158352	0	1	0.282791	0.235618	-0.110519	0.39813
P04179;F5H3C5;F5H4R2;F5GYZ5;G8JLJ2	0.0249313	0.972624	0	1	0.203891	0.745519	-0.0349109	0.958688
P04181	0.495391	0.282793	0	1	1.71993	0.0139034	0.997191	0.153619
P04234;H0YE18	-0.616956	0.384661	0	1	-1.41853	0.0755633	0.522058	0.45437
P04406;E7EUT5	-0.326557	0.115905	0	1	-0.372126	0.0110567	-0.167232	0.561799
P04843;B7Z4L4	-0.292403	0.633365	0	1	-1.16676	0.0304918	-0.647834	0.36428
P04844	0.590077	0.542612	0	1	-0.36071	0.712721	0.471073	0.623533
P04899	0.330889	0.289518	0	1	0.0433643	0.886189	0.450062	0.189694
P05023	-0.0200878	0.933266	0	1	-0.216114	0.439309	-0.113743	0.6719
P05106;H3BM21;I3L4X8	-0.0620513	0.975276	0	1	-0.53312	0.771992	0.599743	0.780907
P05107	-0.158136	0.410373	0	1	-0.300515	0.0574444	-0.141791	0.364015
P05109	-1.41325	0.250297	0	1	-2.17677	0.0695997	-1.15762	0.192663
P05114;A6NL93;A6NEL0;F2Z2W6;F2Z2Y5;H7BXJ5	-1.43857	0.377935	0	1	-3.8025	0.00451044	-2.3168	0.110047
P05141	0.272294	0.546023	0	1	-0.467649	0.260838	0.202118	0.704506
P05161;A0A096LNZ9;A0A096LPJ4	0.0788732	0.744485	0	1	-0.308035	0.22445	-0.141969	0.597678
P05164	#N/A	#N/A	0	1	#N/A	#N/A	-0.898149	0.566405
P05165;A0A1B0GU58;A0A1B0GUX9;A0A1B0GWI4;A0A1B0GWA1	-0.134511	0.689858	0	1	-0.720766	0.0317554	-0.23811	0.551148
P05198;G3V4T5;H0YJS4	0.107064	0.5633	0	1	0.598553	0.00790497	0.33966	0.095396
P05204	-0.789672	0.675547	0	1	-2.67279	0.0496123	-1.86077	0.358203
P05362	-0.347722	0.441126	0	1	2.24231	0.000774938	0.673906	0.256749
P05386	0.532953	0.300021	0	1	0.809378	0.162727	0.59366	0.268161
P05387	1.06958	0.156306	0	1	1.47331	0.0655537	1.06126	0.171817
P05388;F8VWS0;F8VU65;G3V210;F8VQY6;F8VPE8;F8VRK7;F8VZS0;Q8NHW5;F8VS58;F8VWV4	0.174096	0.2767	0	1	0.358315	0.0338112	0.32298	0.0795363
P05455	-0.129245	0.338608	0	1	-0.0190349	0.839543	-0.0710552	0.593523
P05556	0.268162	0.62013	0	1	0.227438	0.658466	0.407506	0.42994
P05771	-0.435811	0.0495693	0	1	-0.850585	0.0033675	-0.446634	0.055121
P05976;P08590	0.281589	0.75631	0	1	0.269961	0.793482	#N/A	#N/A
P06127	-0.100603	0.633731	0	1	-0.579005	0.00816587	-0.288704	0.345293
P06132;H0Y5R6;A0A1B0GVN9;A0A1B0GVZ4;Q5T446	-0.0538592	0.838327	0	1	0.26881	0.289837	0.0483389	0.888246
P06239;Q573B4;E9PJ92;E9PAP0	-0.0801408	0.741011	0	1	-0.692815	0.0341189	-0.106063	0.630504
P06241;E5RFS5;E5RIX5	-0.0875829	0.80923	0	1	-0.431361	0.253686	-0.186656	0.617114
P06576;H0YH81;F8W079	0.107263	0.79455	0	1	0.0137757	0.96609	0.219899	0.551439
P06729	0.0916819	0.760299	0	1	-0.0942067	0.715428	-0.257453	0.4029
P06730;D6RBW1	-0.172138	0.398864	0	1	0.28109	0.151916	0.0520592	0.76753
P06733;A0A2R8Y6G6	0.140208	0.5697	0	1	0.41019	0.164883	0.206077	0.440527
P06744;A0A0A0MTS2;A0A2U3TZU2;A0A0J9YXP8;A0A2R8Y6C7;A0A0J9YYH3;A0A0J9YX90;K7EQ48	0.238227	0.262799	0	1	0.125609	0.36467	0.265471	0.201704
P06748	0.447883	0.194645	0	1	0.804868	0.0117714	0.776056	0.0960695
P07108;B8ZWD1;A0A0A0MTI5	#N/A	#N/A	0	1	#N/A	#N/A	#N/A	#N/A
P07195;A8MW50;C9J7H8	0.154704	0.473293	0	1	0.109669	0.608465	0.283945	0.216998
P07199	-0.00582488	0.988909	0	1	-0.500007	0.0355392	-0.545391	0.0563472
P07237;H7BZ94	0.147866	0.112713	0	1	0.147127	0.116464	0.127903	0.150797
P07305	0.184868	0.751421	0	1	-0.495257	0.171082	-0.466348	0.176816
P07355;H0YN42;H0YMD0;H0YMU9;A6NMY6;H0YM50;H0YKS4	0.269772	0.358193	0	1	0.343678	0.130006	0.418316	0.251383
P07384	0.131113	0.473771	0	1	-0.291055	0.141771	0.209476	0.308014
P07686;Q5URX0	-0.0157705	0.942928	0	1	-0.271946	0.187429	0.057327	0.666701
P07737;K7EJ44	0.293599	0.578619	0	1	-0.0851373	0.86898	0.360173	0.530715
P07741;H3BQZ9;H3BQB1;H3BQF1	0.113184	0.526092	0	1	-0.282282	0.223803	0.0488082	0.833201
P07814;V9GYZ6	0.0198089	0.807088	0	1	0.214287	0.127571	0.0885346	0.43385
P07900	0.248696	0.317264	0	1	0.538644	0.0382072	0.305134	0.250687
P07902;G3V4G9;G3V3U5;G3V223;F2Z2X9	0.183085	0.624052	0	1	-0.355073	0.434191	-0.0803383	0.848821
P07919	0.360593	0.629525	0	1	0.334152	0.65245	-0.166679	0.856351
P07948;H0Y3C5;J3KPD6;F6SF04;P08631	-0.145507	0.37965	0	1	-0.260095	0.130575	-0.144504	0.438617
P07954	-0.143611	0.657591	0	1	-0.0974696	0.527641	-0.0785362	0.661246
P08047	0.375299	0.103973	0	1	0.264235	0.225141	0.214447	0.271684
P08133;E7EMC6	0.386701	0.309992	0	1	0.219936	0.508051	0.505488	0.236289
P08183	-0.198366	0.629246	0	1	-1.23526	0.00280488	-0.724358	0.149314
P08236	0.492761	0.380146	0	1	-0.0598474	0.909524	0.420803	0.41388
P08238	0.378905	0.0231128	0	1	1.3036	0.000126618	0.631522	0.00883739
P08240	-0.235958	0.719803	0	1	-1.32641	0.0627301	-0.706723	0.486753
P08243	0.68224	0.0260191	0	1	2.87896	0.000660557	1.12416	0.0138957
P08514	-0.0246904	0.988295	0	1	-0.72149	0.651389	0.265462	0.879834
P08559	0.233939	0.233138	0	1	-0.122895	0.576254	0.17903	0.350161
P08567	-0.173131	0.625936	0	1	0.315372	0.400024	0.125458	0.778736
P08574	0.694233	0.145838	0	1	-0.62073	0.266594	0.189391	0.742342
P08575;M3ZCP1;A0A075B788	0.194782	0.517527	0	1	-0.0250976	0.934522	0.316972	0.327893
P08579	-0.0174924	0.959351	0	1	-0.0296755	0.942222	-0.219345	0.564362
P08621	0.0246908	0.862908	0	1	0.188124	0.24025	-0.134742	0.370122
P08670;B0YJC4	0.187403	0.425086	0	1	0.245105	0.262735	0.101945	0.59518
P08754	0.476996	0.509037	0	1	0.573818	0.438638	0.726088	0.332033
P08758;D6RBL5;E9PHT9;D6RBE9	0.235904	0.245184	0	1	0.0931646	0.663151	0.302667	0.376396
P09012;M0R268;M0QZG7;M0R221;M0R2B8;M0QXK2	0.136262	0.684948	0	1	0.0201256	0.951635	-0.111217	0.743985
P09104;F5H0C8	-0.0511991	0.865675	0	1	-0.0523366	0.824269	0.145196	0.622543
P09211;A8MX94	0.216482	0.579486	0	1	0.30529	0.292705	0.359315	0.400478
P09382	0.15057	0.783876	0	1	-0.556984	0.363164	-0.257229	0.789619
P09417;B7Z415;D6RGG7	-0.238425	0.463734	0	1	-0.235668	0.419401	-0.0172678	0.954659
P09429;Q5T7C4;B2RPK0	0.156318	0.507426	0	1	-0.0614712	0.788202	0.0205104	0.943034
P09467	-0.295104	0.29328	0	1	-0.738282	0.102319	-0.198438	0.377689
P09496;F8WF69;C9J8P9	-0.0782799	0.76619	0	1	0.159081	0.420867	-0.14574	0.637237
P09497	#N/A	#N/A	0	1	0.0873937	0.849205	-0.485549	0.321005
P09525;Q6P452	-0.0390222	0.860439	0	1	-0.113149	0.54321	0.138607	0.555785
P09543	0.485465	0.402655	0	1	-0.0229841	0.967843	0.395693	0.47327
P09564;J3QLC7	0.433233	0.557917	0	1	-0.0663167	0.944487	0.510875	0.489614
P09622;E9PEX6	0.154667	0.460931	0	1	-0.0104257	0.949756	0.0789345	0.64682
P09661;H0YMA0;H0YKK0	0.43251	0.248653	0	1	0.373254	0.256526	0.297761	0.357378
P09669	-0.262782	0.87819	0	1	-1.62329	0.253321	-1.64205	0.424755
P09874	-0.0627097	0.869731	0	1	-0.406851	0.0572703	-0.362673	0.202811
P09960	0.0477122	0.50976	0	1	-0.249303	0.0171105	0.0878147	0.448973
P09972;A8MVZ9;J3KSV6;J3QKP5;C9J8F3	-0.0595028	0.911871	0	1	0.0774155	0.824679	0.0781047	0.848358
P0DN76;Q01081;Q8WU68	0.572667	0.193395	0	1	0.674226	0.112106	0.624807	0.170017
P0DP25;P0DP24;P0DP23;H0Y7A7;E7ETZ0;E7EMB3;Q96HY3;G3V361	0.608521	0.432179	0	1	0.85204	0.242569	0.891874	0.267112
P0DPI2;A0A0B4J2D5;A0A0B4J2H4;F2Z2Q0	-0.111857	0.681608	0	1	-0.526323	0.131518	-0.197931	0.410979
P10155	0.217623	0.117054	0	1	0.0610786	0.698049	0.170057	0.180203
P10253	0.0979181	0.841844	0	1	-0.331684	0.508853	-0.0265232	0.952602
P10412	-0.710739	0.339162	0	1	-0.940207	0.0715245	-1.55272	0.0336897
P10515;H0YDD4;E9PEJ4	0.216326	0.174981	0	1	-0.0859685	0.396468	0.23272	0.0906596
P10599	1.02254	0.0335009	0	1	1.08715	0.0284669	0.934035	0.102678
P10606	-0.715339	0.522752	0	1	-0.398827	0.637002	-0.124474	0.887155
P10644;K7EPB2	0.018345	0.891448	0	1	-0.177419	0.46963	0.0941645	0.46343
P10747	-0.133465	0.817885	0	1	-0.729345	0.00444516	0.144341	0.22738
P10768;X6RA14;H7BZT7	0.238268	0.236098	0	1	0.144613	0.449254	0.114599	0.668166
P10809	-0.0938245	0.726078	0	1	0.288692	0.225217	-0.0366921	0.864252
P11021	0.090976	0.774974	0	1	0.649239	0.034294	0.193806	0.475188
P11142;E9PKE3;E9PNE6;A8K7Q2	0.0857627	0.775778	0	1	0.896219	0.00508499	0.344965	0.260471
P11169;Q8TDB8	0.040322	0.903232	0	1	-0.302928	0.416496	-0.377726	0.483259
P11171;A0A2R8Y7Y3;Q4VB86;A0A2R8YD30	-0.138665	0.270567	0	1	0.0455163	0.610697	-0.0508245	0.711512
P11172;E9PFD2	#N/A	#N/A	0	1	#N/A	#N/A	#N/A	#N/A
P11177;C9J634;F8WF02	0.143131	0.221401	0	1	-0.010603	0.892271	0.154489	0.25338
P11182;Q5VVL7	-0.412193	0.310068	0	1	-0.661072	0.108994	-0.39491	0.309118
P11216	0.0961678	0.809744	0	1	-0.386649	0.315581	0.0771409	0.837041
P11233;H7C3P7	0.121045	0.613453	0	1	0.0631091	0.779774	0.370406	0.166628
P11279	0.228488	0.377428	0	1	-0.051747	0.825069	0.167584	0.536945
P11387	0.153365	0.679805	0	1	0.783516	0.0137291	0.0646078	0.858188
P11413;E9PD92	-0.0676218	0.57173	0	1	-0.352472	0.0087511	0.0212426	0.862855
P11717	1.1715	0.0128443	0	1	1.19254	0.00505439	0.869002	0.140466
P11766	0.143788	0.497763	0	1	0.0689103	0.569091	0.13585	0.626295
P11940;E7EQV3;E7ERJ7;A0A087WTT1;H0YAR2;Q9H361	0.437852	0.101322	0	1	1.71483	0.000102079	0.825829	0.0299542
P12004	0.149098	0.492846	0	1	0.171787	0.379022	0.120246	0.553587
P12081;B3KWE1;B4DDD8;B4E1C5	0.33831	0.307191	0	1	0.563519	0.119144	0.488623	0.154094
P12236	0.387258	0.384466	0	1	-0.427136	0.355796	0.324344	0.518796
P12270	-0.127886	0.732843	0	1	0.217203	0.447402	-0.0734067	0.81581
P12544	0.289866	0.322393	0	1	-0.406023	0.136974	0.289906	0.275653
P12814;H9KV75	0.139195	0.674482	0	1	0.25966	0.175892	0.388202	0.434571
P12955	0.420478	0.249233	0	1	0.363498	0.314113	0.439514	0.275424
P12956;B1AHC9	0.0651366	0.687614	0	1	-0.0663125	0.683475	0.0308368	0.855451
P13010	0.13039	0.633021	0	1	-0.165706	0.549068	0.118168	0.669632
P13073;H3BN72;H3BNV9;H3BPG0;Q86WV2	-0.208564	0.727775	0	1	-1.01201	0.0267681	-0.581521	0.395824
P13473	0.0158143	0.962878	0	1	-0.204691	0.153369	-0.117061	0.571659
P13489	0.00042608	0.997317	0	1	-0.0376224	0.708824	0.147851	0.165848
P13612;E7EP60	0.168492	0.680216	0	1	-0.612901	0.0817859	-0.125755	0.678713
P13639	0.275812	0.0769329	0	1	0.681555	0.0131064	0.536243	0.0100012
P13667	-0.00948332	0.861364	0	1	-0.0070221	0.957307	0.0379029	0.572531
P13693;J3KPG2;Q5W0H4;A0A0B4J2C3;E9PJF7	0.126508	0.750272	0	1	0.802421	0.0419916	0.657759	0.0962615
P13716	-0.331442	0.511685	0	1	-0.481984	0.230218	-0.138612	0.757113
P13746	2.19172	0.226105	0	1	1.1344	0.540306	0.829594	0.662727
P13796	0.339203	0.357224	0	1	0.402756	0.190281	0.593297	0.145071
P13804;H0YLU7;H0YKF0;H0YL12;H0YK49;H0YNX6	-0.22109	0.339584	0	1	-0.496701	0.0484746	-0.224141	0.350274
P13807	0.0385567	0.718875	0	1	#N/A	#N/A	0.285734	0.0249747
P13861	-0.0204977	0.8208	0	1	-0.169753	0.0516691	-0.0234785	0.840911
P13995;B9A062;B8ZZU9	#N/A	#N/A	0	1	3.04081	7.48163e-05	#N/A	#N/A
P14174	0.259284	0.854377	0	1	-0.344177	0.718576	-1.1763	0.240273
P14209;A0A096LP69	-0.0915325	0.855049	0	1	-0.430385	0.391942	-0.026937	0.976689
P14222	-0.483449	0.173084	0	1	-0.0780019	0.699586	0.268017	0.350548
P14317;E7EVW7	0.0164787	0.948164	0	1	0.136228	0.398183	0.0639547	0.720177
P14324;A0A087X1D8;A0A087WVN4	0.427989	0.262911	0	1	0.256343	0.554903	0.351725	0.382136
P14550	0.113473	0.690089	0	1	0.00636002	0.982632	0.242603	0.408317
P14618;B4DNK4	0.357561	0.320509	0	1	0.90491	0.00679616	0.730444	0.0382049
P14625	-0.0452634	0.322961	0	1	0.167452	0.0113164	0.019919	0.836397
P14678;J3QLE5;P63162;J3KRY3;S4R3P3	-0.0245534	0.954509	0	1	-0.110836	0.825075	0.103571	0.788908
P14866;M0QXS5	-0.0657089	0.745596	0	1	0.0702008	0.698535	-0.0538893	0.789164
P14868	0.225454	0.274985	0	1	0.264526	0.203762	0.331299	0.106448
P14921	-0.183489	0.328902	0	1	0.245238	0.334149	0.0831749	0.73151
P14927;B7Z2R2;E5RHG9	-0.532256	0.633859	0	1	-1.60997	0.0666627	-0.688092	0.593269
P15121;E9PCX2	0.037544	0.925988	0	1	-0.0107055	0.975349	0.07356	0.85523
P15153;B1AH77;B1AH80;B1AH78	0.178162	0.548177	0	1	-0.355344	0.116081	0.0171706	0.943722
P15374;A0A087WTB8;Q5TBK7	-0.101492	0.745243	0	1	-0.0889035	0.705622	0.165054	0.527578
P15498;F5H5P4;Q96D37;A0A0A0MR07	0.377374	0.174803	0	1	0.0101328	0.961157	0.467512	0.0767064
P15880;H0YEN5;E9PQD7;I3L404;E9PM36;E9PMM9	0.180853	0.401637	0	1	0.611292	0.0455593	0.224514	0.426767
P15927;Q5TEJ0	0.014696	0.963623	0	1	0.358371	0.180393	0.259883	0.343612
P16070;H0Y2P0;H0YD13;H0YE40	0.223363	0.218894	0	1	0.865001	0.00300015	0.392474	0.0838942
P16104	-0.0879471	0.862073	0	1	-0.569798	0.289413	-0.499941	0.279315
P16150;C9JUK7	-0.0123596	0.961112	0	1	-0.0970651	0.630092	0.0925716	0.672437
P16152	0.0797237	0.39721	0	1	-0.0717017	0.668536	0.0602837	0.78188
P16219;E9PE82	0.0434494	0.906599	0	1	-0.0829525	0.850773	0.134606	0.738369
P16220;C9JBT4;C9J896	0.0365994	0.858872	0	1	-0.169606	0.512209	0.00722881	0.973745
P16278;E7EQ29	0.319351	0.193532	0	1	-0.452829	0.114298	0.0955045	0.698856
P16284;A0A075B728;A0A075B727	-0.157795	0.787453	0	1	#N/A	#N/A	#N/A	#N/A
P16298;Q5F2F8	0.279229	0.33911	0	1	0.259423	0.294213	-0.0621297	0.853021
P16333;C9JAB9;C9JVV5;C9J869	-0.185031	0.588224	0	1	-0.338881	0.298115	-0.194887	0.527736
P16401	-0.496	0.458471	0	1	-0.674592	0.135055	-1.38192	0.0500549
P16402	-0.631871	0.526883	0	1	-1.31589	0.0521182	-1.71464	0.147491
P16403	-1.21964	0.385912	0	1	-2.25993	0.0440696	-2.58254	0.0958927
P16435;H0Y4R2;E7EMD0	0.522676	0.558158	0	1	-0.381574	0.523261	0.480921	0.617174
P16455	-0.497753	0.28977	0	1	-0.425046	0.235498	-0.164243	0.617602
P16615;H7C5W9	0.30486	0.668296	0	1	-1.14071	0.105648	-0.316643	0.726411
P16871	0.108459	0.838392	0	1	-0.858729	0.0682832	0.022006	0.962515
P16949;A2A2D0	-0.24781	0.53906	0	1	-1.14683	0.0627309	-0.942487	0.0492556
P17026	0.0268075	0.900994	0	1	-0.269034	0.450949	-0.176171	0.497903
P17096	-0.41383	0.662543	0	1	-1.1636	0.143725	-1.2687	0.349893
P17174	-0.242961	0.393132	0	1	0.0280911	0.89237	-0.010316	0.969852
P17252	-0.386846	0.319244	0	1	-0.989304	0.0331606	-0.315825	0.491993
P17480;E9PKP7	-0.0514198	0.82594	0	1	-0.0240529	0.728085	-0.198567	0.120438
P17655	0.252785	0.382199	0	1	-0.138282	0.641625	0.29084	0.339623
P17812	0.0843416	0.727941	0	1	0.786363	0.0264351	-0.126769	0.71314
P17844;J3KTA4	0.250076	0.0529708	0	1	1.1577	0.000228435	0.437951	0.0509729
P17858	-0.103675	0.650349	0	1	-0.110797	0.492228	-0.153914	0.380573
P17931;G3V3R6	0.329505	0.687438	0	1	1.26411	0.101348	1.06337	0.226907
P17987;E7ERF2;E7EQR6;F5H282	0.0856744	0.458516	0	1	0.265611	0.0432194	0.251458	0.10024
P18031;B4DSN5	-0.0349725	0.958463	0	1	-0.842613	0.21291	-0.41015	0.609974
P18077;C9K025;F8WBS5;F8WB72	0.00852218	0.972824	0	1	0.451103	0.172184	-0.00907518	0.96901
P18085;C9JPM4;C9JAK5	0.409705	0.461991	0	1	0.673011	0.187135	0.626278	0.232395
P18124;A8MUD9	0.129618	0.448001	0	1	0.338575	0.0989696	0.0608791	0.738983
P18206	-0.120793	0.775376	0	1	0.0673895	0.655291	0.0804488	0.771533
P18433	-0.0807919	0.814478	0	1	-0.457133	0.0361526	-0.0561052	0.8262
P18583	-0.0106031	0.967367	0	1	0.541355	0.0202779	0.0819589	0.700056
P18615;A0A0A0MT02;A0A0A0MSN9;A0A0G2JI50;E9PD43;A2ABK4	-0.363181	0.190232	0	1	-0.209045	0.527265	-0.72732	0.0489976
P18669	-0.0241549	0.94945	0	1	0.00435751	0.989647	0.213074	0.605665
P18754;C9JW69;C9JRH2;C9JMJ4;C9J3R0;C9JQZ4	0.0897594	0.543832	0	1	0.0032008	0.980287	-0.0425144	0.750129
P18887;F5H8D7	-0.000837775	0.998093	0	1	0.157862	0.610881	-0.488937	0.288644
P19174	-0.366567	0.129959	0	1	-0.865839	0.00560933	-0.299834	0.312081
P19338;H7BY16	0.135844	0.517001	0	1	0.499272	0.00924276	0.224619	0.350158
P19367	-0.0522959	0.903381	0	1	-1.03755	0.0361773	-0.243362	0.622763
P19387	0.32025	0.14231	0	1	0.199764	0.275669	0.0925152	0.65037
P19388;A0A087WVZ9;A0A0A0MQR7;A0A087WWX0	-0.51129	0.0477591	0	1	-0.233169	0.312925	-0.59054	0.0818969
P19397	-0.51613	0.118387	0	1	-0.146041	0.737874	-0.275359	0.423617
P19474	-0.589066	0.110316	0	1	-0.356769	0.365769	-0.103194	0.774879
P19525	-0.116084	0.693466	0	1	-0.162553	0.674938	-0.12042	0.707269
P19623	-0.299295	0.159561	0	1	0.124453	0.614701	-0.129103	0.547968
P19784;H3BSA1;H3BNI9	0.335114	0.373184	0	1	0.491257	0.170476	0.105724	0.749635
P19838	0.384	0.1749	0	1	1.08694	0.00121683	0.470831	0.165704
P19971;C9JGI3	-0.154194	0.670008	0	1	0.563699	0.051481	0.383132	0.181503
P20042	0.0712334	0.848993	0	1	0.590473	0.195803	0.387416	0.32489
P20073	0.0409306	0.823979	0	1	0.0451282	0.767877	0.0744604	0.732592
P20290	0.135742	0.740728	0	1	0.465794	0.233266	-0.129926	0.796203
P20340	-0.160361	0.6943	0	1	-0.866194	0.0463618	-0.153514	0.764839
P20592	-0.465148	0.219671	0	1	-0.503656	0.134396	-0.341614	0.281256
P20618	0.0505519	0.836073	0	1	0.287139	0.252491	0.294809	0.257099
P20645;F5GX30	0.0129833	0.983395	0	1	-0.110228	0.826062	0.122066	0.810853
P20674;H3BRM5;H3BV69;H3BNX8	-0.168352	0.772361	0	1	-0.00626994	0.990444	-0.645208	0.415877
P20700;E9PBF6;A0A0D9SFE5	-0.166649	0.419036	0	1	-0.079429	0.651359	-0.136459	0.454905
P20701	0.105401	0.541904	0	1	-0.0775095	0.635925	0.239363	0.229203
P20962	-0.288767	0.171517	0	1	-0.0944783	0.858679	-0.472271	0.0441798
P20963	-2.49255	0.0239285	0	1	#N/A	#N/A	0.0518882	0.957
P21281;H0YC04	-0.128721	0.591844	0	1	0.077583	0.726148	-0.0214592	0.922487
P21283;E7EV59	-0.492441	0.0332976	0	1	0.00266131	0.982416	-0.474703	0.0229555
P21291;E9PS42;E9PND2;E9PP21	-0.115947	0.714624	0	1	-0.595231	0.090902	-0.133546	0.525634
P21333	0.150215	0.677107	0	1	0.393525	0.0603523	0.232026	0.514876
P21399	0.0729595	0.702135	0	1	-0.0350742	0.85488	-0.0396038	0.865181
P21580;A0A087WU80;D3TTY5;A0A087WXL5;A0A087X1N1	-0.0755324	0.813738	0	1	0.0272523	0.933594	-0.52496	0.14978
P21796;C9JI87	0.183048	0.515161	0	1	-0.237236	0.47211	0.0384261	0.88505
P21912;A0A087WWT1;A0A087WXX8	0.244328	0.256947	0	1	-0.178617	0.471131	-0.00856306	0.961571
P21953	0.309713	0.371443	0	1	-0.271222	0.422969	-0.0149992	0.953184
P21964;E7EMS6;F8WBW9;E7EUU8	2.67264	0.000106327	0	1	#N/A	#N/A	2.08004	0.00216061
P22033	-0.404436	0.160454	0	1	-0.74107	0.0268669	-0.473026	0.235402
P22059	0.265608	0.279815	0	1	0.190419	0.357998	0.253727	0.277496
P22087;M0QXL5;M0R299;M0R2Q4;M0R0P1;M0R2U2;M0R1H0;M0R2B0	0.0789485	0.61554	0	1	-0.034281	0.809813	-0.137476	0.237377
P22102	0.25564	0.257955	0	1	0.768602	0.0121799	0.502801	0.0684194
P22314	0.0357617	0.848062	0	1	-0.145096	0.490257	0.0640116	0.739105
P22626;A0A087WUI2	-0.209407	0.0723069	0	1	-0.329414	0.0178123	-0.204423	0.100335
P22670	1.15499	0.00302606	0	1	#N/A	#N/A	#N/A	#N/A
P22681;A0A1B0GW38;A0A0U1RQX8;A0A0U1RR39	-0.291012	0.307892	0	1	-0.0758758	0.764001	-0.00853121	0.978146
P22695;H3BRG4;H3BSJ9;H3BP04	-0.0196864	0.875851	0	1	-0.0948666	0.138484	-0.0246111	0.803961
P22830;K7ELX4	-0.0482327	0.847101	0	1	-0.908538	0.0369723	-0.331696	0.436933
P23229	-0.206044	0.68691	0	1	-0.0150335	0.969792	0.136357	0.782707
P23246	-0.0581076	0.807748	0	1	0.427771	0.00668432	0.0389307	0.805006
P23284	0.554255	0.0831988	0	1	0.441164	0.150413	0.500632	0.106655
P23368;A0A1W2PPH1;A0A1W2PR68;A0A1W2PQT3;A0A1W2PQY8;A0A1W2PQF8	-0.0339476	0.769126	0	1	-0.599142	0.0122813	-0.0180803	0.93148
P23381	0.227741	0.439996	0	1	1.18395	0.00774054	0.44369	0.15491
P23396;E9PL09;E9PPU1;F2Z2S8;H0YCJ7;H0YF32;H0YEU2	0.270038	0.128399	0	1	0.467106	0.0262474	0.208644	0.209725
P23458	-0.0153535	0.959655	0	1	-0.97424	0.00202294	0.0460166	0.859619
P23497;E9PHV6	0.224379	0.469651	0	1	0.252673	0.45659	0.0926905	0.795823
P23511	#N/A	#N/A	0	1	#N/A	#N/A	#N/A	#N/A
P23526	0.195656	0.296135	0	1	-0.11115	0.324847	0.13352	0.414521
P23528;E9PP50;E9PK25;G3V1A4;E9PQB7;E9PS23;E9PLJ3	0.0113527	0.967762	0	1	-0.269386	0.325539	-0.0655505	0.817732
P23634	0.0657365	0.75432	0	1	-0.248161	0.271419	0.132986	0.588593
P23743;G3V4E1	-0.0915319	0.258847	0	1	-0.619092	6.00239e-05	-0.0770264	0.665084
P23786;A0A1B0GTB8;A0A1B0GWC0;A0A1B0GVF3;A0A1B0GV75	-0.0119344	0.958098	0	1	-0.388731	0.100942	-0.0308334	0.897176
P23919;H7C312;H7BZ20	0.0812514	0.89494	0	1	-0.0263202	0.960281	0.0787209	0.895357
P24534	0.053783	0.892649	0	1	0.582102	0.201276	0.282569	0.514769
P24666;G5E9R5	-0.00758948	0.96454	0	1	-0.433741	0.0126713	-0.151063	0.528291
P24723	0.0610677	0.784511	0	1	-0.345776	0.116613	0.145766	0.451399
P24752	-0.15674	0.612464	0	1	-0.271094	0.1699	-0.169336	0.402271
P24928	-0.0630395	0.787002	0	1	-0.0918928	0.688225	-0.25485	0.328665
P25098	-0.195508	0.102801	0	1	-0.417497	0.0041088	-0.210357	0.0487031
P25325;B1AH49	-0.232905	0.624185	0	1	-0.276638	0.580821	0.142002	0.774434
P25398	0.790459	0.162133	0	1	0.519656	0.301882	0.311913	0.58538
P25445	0.139324	0.79838	0	1	0.843461	0.171593	0.424077	0.451778
P25490;H0YJV7	-0.148064	0.541755	0	1	-0.179265	0.438828	-0.420929	0.124426
P25685	-0.0110181	0.965736	0	1	0.00342958	0.98765	-0.125815	0.615205
P25686;C9JRD2;C9JXB9	0.245044	0.595076	0	1	#N/A	#N/A	-0.138418	0.765284
P25705	0.166267	0.286865	0	1	-0.154262	0.390498	0.128604	0.365991
P25774;U3KQE7	-0.17094	0.613566	0	1	-0.708923	0.0452967	-0.337701	0.197228
P25786;F5GX11	-0.234782	0.274666	0	1	-0.108435	0.602174	-0.215053	0.315984
P25788;G3V4X5	-0.160469	0.556751	0	1	-0.00679218	0.97628	-0.089478	0.699691
P25789;H0YN18;H0YMZ1;H0YL69;H0YMA1;H0YKT8;H0YMI6	0.673109	0.181244	0	1	0.739909	0.137077	0.808923	0.126072
P26010;F5H6T4;F8VNX4	0.0965238	0.805172	0	1	0.19369	0.694474	-0.157758	0.732135
P26038	0.205648	0.358769	0	1	0.17096	0.388635	0.20364	0.411874
P26196	0.161557	0.189544	0	1	0.394629	0.0341351	0.235444	0.0713191
P26358	-0.35865	0.431474	0	1	-0.126643	0.77536	-0.553515	0.140877
P26368;K7ENG2	-0.0566791	0.874228	0	1	0.364241	0.175482	0.165641	0.673859
P26373;J3QSB4	0.0762605	0.806317	0	1	0.276639	0.255531	-0.141324	0.54661
P26447	-0.276546	0.507043	0	1	-1.07537	0.011627	-0.586263	0.188197
P26583;D6R9A6	-0.0504858	0.832937	0	1	-0.125962	0.587981	-0.144141	0.554916
P26599;A6NLN1;A0A0U1RRM4	0.157634	0.531753	0	1	0.336522	0.198206	0.131151	0.608117
P26639	0.0421705	0.860313	0	1	0.936376	0.00321254	0.264009	0.280374
P26640;A0A140T936	-0.159558	0.200287	0	1	-0.175217	0.093548	-0.202262	0.0886047
P26641	0.112596	0.447848	0	1	0.618358	0.000608719	0.238833	0.200295
P26885;F5H0N4	0.381692	0.359856	0	1	0.0390107	0.889596	-0.0750496	0.868228
P27105	-0.2566	0.430436	0	1	-0.539298	0.0317666	-0.0235567	0.896383
P27348;E9PG15	0.283204	0.497049	0	1	0.405835	0.328892	0.356592	0.398466
P27361;E9PQW4;E9PBK7;E9PJF0;B3KR49	-0.141094	0.324384	0	1	-0.549009	0.000437718	-0.235088	0.0813385
P27487	0.29486	0.3632	0	1	0.120992	0.677913	0.344727	0.252073
P27694;I3L4R8	0.101662	0.63949	0	1	-0.0869003	0.687942	0.166674	0.483512
P27695;G3V3M6;G3V5Q1;G3V3C7;A0A0C4DGK8;G3V5D9;G3V5M0;G3V359	0.0231514	0.924812	0	1	-0.15365	0.31911	0.0644347	0.739712
P27797;K7EJB9	0.589238	0.196585	0	1	0.771854	0.0907954	0.657735	0.149574
P27824	-0.0915939	0.861767	0	1	-0.808835	0.142319	-0.219732	0.751144
P27986	-0.0262448	0.834907	0	1	-0.111575	0.313898	-0.0800271	0.593196
P28066	0.178751	0.525048	0	1	0.371412	0.216351	0.330099	0.312017
P28070	0.327961	0.484309	0	1	0.300928	0.513676	0.421168	0.3713
P28331;B4DJ81	0.0124662	0.959508	0	1	-0.23871	0.256829	0.00761432	0.969546
P28482	0.283318	0.152091	0	1	-0.00283763	0.984558	0.231948	0.299263
P28838	-0.229819	0.338552	0	1	-0.156603	0.497608	-0.140623	0.582276
P29074	-0.0720461	0.867428	0	1	0.267834	0.604645	0.564609	0.0491322
P29083;E9PER7	-0.0814386	0.72798	0	1	-0.0954928	0.642408	0.0879883	0.735241
P29218;H0YBL1;E5RG13;E5RIP7;E5RG94;E5RHE9;E5RI82	0.0163068	0.961207	0	1	-0.152793	0.635894	0.0110695	0.974559
P29350	0.124081	0.16499	0	1	-0.178582	0.0184637	-0.104391	0.292505
P29401;A0A0B4J1R6	0.0377662	0.841544	0	1	-0.0475257	0.744591	0.0412386	0.819121
P29466;G3V169;B4DVD8	-0.102698	0.427091	0	1	-0.413169	0.00582042	-0.0731756	0.463808
P29590;H3BT29	-0.333382	0.129078	0	1	-0.268729	0.227024	-0.346553	0.0825279
P29965;Q3L8U2	#N/A	#N/A	0	1	1.91568	0.00167838	#N/A	#N/A
P30040;F8VY02	0.0842006	0.784817	0	1	-0.181702	0.413971	-0.135254	0.629435
P30041	0.311502	0.492402	0	1	-0.043396	0.918014	0.435747	0.331664
P30043;M0R192;A0A2R8Y7Y9;M0QZL1;A0A2R8YEP4	1.2228	0.0766958	0	1	0.796507	0.304402	1.17081	0.0938121
P30044	0.454988	0.522294	0	1	0.24536	0.73194	0.52771	0.438541
P30048	0.0178787	0.954862	0	1	-0.418624	0.179295	0.138153	0.630458
P30050	0.277329	0.50703	0	1	0.116131	0.751276	0.290874	0.430143
P30084	0.352362	0.280081	0	1	0.157787	0.627685	0.414102	0.212019
P30085;Q5T0D2	-0.185393	0.431185	0	1	-0.271308	0.258864	-0.352503	0.216829
P30086	0.176837	0.659185	0	1	-0.152035	0.649643	-0.0353012	0.915937
P30101	-0.031565	0.875153	0	1	0.148263	0.38704	-0.104752	0.587184
P30153;B3KQV6;C9J9C1	0.122815	0.421202	0	1	0.00211515	0.988549	0.208253	0.246212
P30203;G5E973	-0.303803	0.249528	0	1	-0.711365	0.0103595	-0.33165	0.177441
P30419;B7Z8J4	0.11052	0.263249	0	1	-0.137204	0.443177	0.213934	0.111719
P30460;A0A140TA21;A0A140T9D4	0.321197	0.0857544	0	1	0.691896	7.63464e-05	0.401792	0.0458788
P30519;A0A087WT44;I3L159;I3L1F5	-0.495021	0.153024	0	1	-1.34017	0.00315611	-0.744298	0.291513
P30520	-0.116723	0.586226	0	1	-0.366344	0.12094	-0.0416733	0.837223
P30622;J3KP58;F5H0N7	-0.283124	0.453066	0	1	0.332992	0.256778	-0.298353	0.341817
P30740	0.103451	0.595346	0	1	-0.204041	0.241813	0.138767	0.435889
P30837	-0.423251	0.280983	0	1	-0.861728	0.127158	-0.300923	0.623545
P31040;D6RFM5;A0A087X1I3	-0.116094	0.417645	0	1	-0.504986	0.0230187	-0.328852	0.0412219
P31146;H3BRY3	-0.250455	0.0583904	0	1	-0.556903	0.00299924	-0.278827	0.0656864
P31150	-0.0331789	0.885417	0	1	-0.0262736	0.898647	0.098925	0.64495
P31153	0.365747	0.121658	0	1	1.37971	0.000548862	0.662326	0.0845568
P31689	-0.293473	0.311999	0	1	0.758927	0.0263426	0.115332	0.724617
P31930	0.283689	0.419652	0	1	0.0949333	0.744511	0.192821	0.549953
P31937	-0.485456	0.101567	0	1	-0.445862	0.106367	-0.184224	0.473897
P31939	-0.0251122	0.895237	0	1	0.0398085	0.793668	0.19729	0.291327
P31942	0.00697963	0.98113	0	1	0.00321767	0.991243	-0.152152	0.579278
P31946;Q4VY19;A0A0J9YWE8	-0.0323989	0.881517	0	1	-0.0738635	0.728764	0.0233203	0.913857
P31948	0.00746632	0.97327	0	1	0.46798	0.0731681	0.277388	0.164927
P31949	0.218704	0.693161	0	1	0.303902	0.598783	-0.0166508	0.978965
P32119;A6NIW5	0.243872	0.303095	0	1	-0.0819299	0.682408	0.176272	0.470208
P32121;Q68DZ5	-0.0668328	0.653833	0	1	0.0218238	0.901038	0.388625	0.0218756
P32455	0.105202	0.721377	0	1	-0.0313223	0.892471	0.119632	0.670738
P32456	0.0496593	0.620804	0	1	0.487773	0.0150365	0.257208	0.18977
P32942;K7ERN2	-0.25463	0.0893667	0	1	-0.415338	0.0055638	-0.0806534	0.320471
P32969;D6RAN4;A0A2R8Y5Y7;E7ESE0;H0Y9V9	0.399635	0.0790955	0	1	0.39213	0.254662	0.33333	0.210417
P33176	-0.0907505	0.456348	0	1	0.0417273	0.737592	-0.153167	0.213356
P33241;E7EMG9;E9PBD8	-0.0377591	0.720143	0	1	-0.0683754	0.681479	-0.089977	0.562247
P33316;H0YNW5;A0A0C4DGL3;H0YKC5;H0YKI0	-0.368972	0.311967	0	1	-0.79775	0.0305778	-0.775241	0.0476186
P34896	-0.356513	0.411931	0	1	-0.57261	0.167464	-0.406927	0.356693
P34897;H0YIZ0;G3V2Y4	0.300798	0.200295	0	1	0.866018	0.0154324	0.488748	0.07149
P34910	0.225212	0.39824	0	1	0.263737	0.507536	0.292364	0.44278
P34932;A0A087WYC1	0.0114053	0.941555	0	1	0.296169	0.0268471	0.0423229	0.82371
P34949;H3BPB8;F5GX71;H3BMZ9;H3BPP3;H3BP57;H3BUZ9	0.160929	0.236116	0	1	0.11675	0.282801	0.227771	0.0306905
P35232;C9JW96;C9JZ20;E7ESE2;E9PCW0	0.0391103	0.646142	0	1	-0.0223696	0.810032	0.0612493	0.576689
P35244;B5MC59	-0.226311	0.613376	0	1	-0.463435	0.305656	0.0590318	0.885068
P35249;C9JZI1;C9J8M3;C9JXZ7;C9JTT7	0.0762502	0.229259	0	1	0.118339	0.518006	0.171652	0.0641706
P35250	-0.0231659	0.869735	0	1	-0.0035734	0.976766	-0.210582	0.274196
P35268;K7ERI7;K7EMH1;K7ELC4;K7EP65;K7EKS7	-0.40627	0.353651	0	1	-0.205115	0.597864	-0.524424	0.263832
P35269;M0QXD6;M0R0R9	-0.195896	0.486233	0	1	0.39507	0.129765	0.0878709	0.748157
P35573	-0.487314	0.122649	0	1	-0.789486	0.00164571	-0.218228	0.400754
P35579	0.149521	0.478563	0	1	0.151834	0.339412	0.215157	0.288274
P35606	0.281317	0.335044	0	1	0.39468	0.210397	0.39054	0.204634
P35613;A0A087X2B5;I3L192;A0A087WUV8	0.103494	0.731079	0	1	0.406678	0.137795	0.26519	0.342814
P35658;A0A0A0MSW3	-0.738262	0.253826	0	1	0.0346308	0.909007	-0.415783	0.28299
P35659;B4DFG0	0.0879496	0.466729	0	1	-0.081867	0.539192	-0.042167	0.838696
P35813	-0.705468	0.0150147	0	1	-0.558601	0.060437	-0.50911	0.0471241
P35914	-0.0864268	0.540725	0	1	-0.434778	0.285121	-0.165108	0.191881
P35998;A0A1W2PQS1	-0.0176075	0.925167	0	1	0.262182	0.141486	0.104146	0.54948
P36507;G5E9C7	-0.255042	0.260996	0	1	-0.533935	0.0275981	-0.102614	0.661783
P36542	0.386246	0.410949	0	1	0.073718	0.873841	0.171611	0.705954
P36543;C9J8H1	-0.39772	0.043046	0	1	-0.0213739	0.928678	-0.183763	0.571654
P36551	-0.00983294	0.944055	0	1	-0.2136	0.118136	-0.133726	0.363142
P36578;H3BM89	0.261042	0.213621	0	1	0.553683	0.0740184	0.293702	0.313206
P36871	0.128785	0.539723	0	1	-0.160792	0.517126	0.125181	0.56328
P36915;A0A140T8Y2	0.172556	0.399562	0	1	0.0290205	0.888746	0.12127	0.566345
P36957;Q86SW4	-0.0956192	0.689824	0	1	-0.216649	0.256077	-0.0406769	0.800008
P37108;H0YLA2	0.367786	0.565618	0	1	0.178601	0.776152	0.141181	0.81335
P37235;E9PC71;P84074	0.112783	0.736673	0	1	-0.176935	0.531451	0.0363752	0.897425
P37802;X6RJP6	0.104409	0.869123	0	1	0.411132	0.430499	0.134464	0.847559
P37837;F2Z393	-0.0236754	0.876791	0	1	-0.308145	0.141439	-0.164777	0.347352
P38117;M0QY67	-0.173618	0.40954	0	1	-0.518764	0.0326672	-0.328192	0.147821
P38159;H3BT71;H3BUY5;H0Y6E7	-0.111918	0.618113	0	1	-0.0972337	0.592313	-0.24094	0.316324
P38606	0.137696	0.539041	0	1	0.0193859	0.884531	0.178644	0.232289
P38646	0.0648449	0.766502	0	1	0.511898	0.000805181	0.247136	0.0976427
P38919	0.284022	0.220446	0	1	0.385769	0.100009	0.310068	0.152193
P39019;A0A075B6E2	0.177612	0.708435	0	1	0.15086	0.587665	-0.18021	0.579275
P39023;G5E9G0;H7C422;B5MCW2	0.176211	0.141044	0	1	0.588205	0.0128456	0.22417	0.315852
P39687;H0YN26	0.047446	0.898521	0	1	0.314237	0.256948	0.179812	0.564603
P39748	0.187843	0.55785	0	1	0.147675	0.680564	-0.0288084	0.926266
P40121;E7ENU9;B8ZZL6	-0.140659	0.793989	0	1	-0.273081	0.631488	-0.204697	0.724592
P40222	0.458442	0.0858074	0	1	1.31506	0.00118894	0.840959	0.0222824
P40227	0.11054	0.600455	0	1	0.466385	0.0550754	0.262249	0.208585
P40306	-0.172331	0.569362	0	1	-0.0138891	0.960992	0.115932	0.670696
P40429;M0QYS1;Q8J015	0.39919	0.0277277	0	1	0.642092	0.00459574	0.334676	0.285301
P40763;G8JLH9	0.348597	0.0639339	0	1	0.617229	0.0123199	0.523256	0.00974949
P40818;A0A075B720	-0.769318	0.103785	0	1	-0.828312	0.0426439	-0.595965	0.149434
P40925;B9A041;B8ZZ51;C9JF79	0.0118766	0.953582	0	1	-0.156321	0.399989	0.131055	0.573206
P40926;G3XAL0	0.101662	0.504694	0	1	0.00978954	0.940485	0.0654246	0.764451
P40938	-0.275563	0.413548	0	1	-0.383828	0.265536	-0.12271	0.695881
P41091;Q2VIR3	0.0616885	0.492571	0	1	0.302028	0.0092144	0.0313744	0.735001
P41208	-0.213704	0.504461	0	1	#N/A	#N/A	-0.317274	0.400444
P41223;C9JCD9	-0.317032	0.298274	0	1	0.179895	0.559036	-0.166735	0.57497
P41226	-0.0275102	0.927534	0	1	-0.393303	0.125848	-0.181121	0.624079
P41227;F8W808;A8MWP7;C9JN83	-0.581692	0.0963511	0	1	-0.109361	0.725407	-0.301122	0.33684
P41236;E7EMN6;Q6NXS1	0.188112	0.420719	0	1	0.126575	0.629492	-0.442113	0.23817
P41240	-0.0524008	0.583545	0	1	-0.364285	0.0211598	0.0785182	0.529854
P41250	0.349214	0.157035	0	1	1.20278	0.000481284	0.537725	0.050015
P41252;J3KR24;A0A0A0MSX9	0.108387	0.437506	0	1	0.45301	0.059405	0.206562	0.163822
P42025	#N/A	#N/A	0	1	-0.133103	0.839206	#N/A	#N/A
P42126;Q96DC0;H3BS70	0.0408166	0.920811	0	1	-0.471307	0.408279	-0.636641	0.290882
P42166	-0.276544	0.391677	0	1	-0.166447	0.575762	-0.226525	0.479448
P42167;G5E972;H0YJH7	-0.349879	0.49914	0	1	-1.26785	0.0259015	-0.823145	0.261357
P42224;J3KPM9	0.179923	0.625204	0	1	0.0423014	0.898161	0.312212	0.425822
P42285	0.14279	0.488445	0	1	0.380619	0.103871	0.0468138	0.803594
P42331;H7C4P1;C9JB56	-0.314075	0.00366903	0	1	-0.448306	0.00328813	-0.167214	0.0323826
P42345	-0.162702	0.850804	0	1	-0.136799	0.87244	-0.927927	0.269012
P42566;B1AUU8	0.0524698	0.884259	0	1	0.363904	0.153013	0.264181	0.306941
P42574;A8MVM1;C9JXR7	-0.123361	0.537185	0	1	-0.203441	0.438878	0.127577	0.607899
P42677	-0.137464	0.613425	0	1	0.181229	0.380961	-0.00350405	0.986302
P42704	0.0883923	0.720973	0	1	-0.30711	0.352418	-0.0629185	0.849865
P42765;A0A0B4J2A4;K7EME0	0.240729	0.182934	0	1	-0.0383295	0.847949	0.209263	0.302934
P42766;F2Z388	0.847806	0.186638	0	1	0.627331	0.404896	0.43811	0.497258
P42768	-0.153966	0.575054	0	1	-0.0488258	0.814597	0.00416706	0.984204
P42785;E9PIG4;E9PQB5;E9PL85;E9PQN3;E9PKN6	0.00100541	0.997679	0	1	-0.466359	0.150087	0.252319	0.460815
P42858	#N/A	#N/A	0	1	-0.977754	0.00596281	-0.115207	0.653277
P43034	0.368556	0.285609	0	1	0.515511	0.146156	0.355606	0.283051
P43155	0.0791389	0.775556	0	1	-1.22425	0.0147419	-0.0696839	0.784771
P43246;A0A2R8YFH0;E9PHA6;A0A2R8Y6P0;A0A2R8YG02;A0A2R8Y7S8	-0.250657	0.0439312	0	1	-0.294942	0.00711642	-0.230589	0.0681098
P43304	-0.0949711	0.680085	0	1	-0.492898	0.110959	-0.233741	0.277321
P43307;C9J3L8;C9J5W0;E9PAL7;C9IZQ1	-0.856474	0.161567	0	1	-1.59776	0.0598625	-0.724012	0.356224
P43403	-0.0855135	0.681235	0	1	-0.538138	0.0218808	-0.0475327	0.837444
P43487;F6WQW2;C9JJ34;C9JXG8;C9JGV6	-0.220249	0.492241	0	1	-0.0211629	0.953923	-0.265719	0.453289
P43490;A0A0C4DFS8	0.489999	0.0365128	0	1	2.02138	0.000758451	1.18051	0.00110203
P43686	0.233007	0.526234	0	1	0.561085	0.0754454	0.525671	0.11447
P43897	0.630908	0.142631	0	1	0.0515029	0.907096	0.647331	0.0998314
P45954	-0.220384	0.423634	0	1	-0.210613	0.477856	-0.256812	0.382451
P45973	-0.0154378	0.952821	0	1	-0.187332	0.415279	0.0171245	0.938465
P45974	-0.0369687	0.802173	0	1	0.020611	0.869424	0.000313704	0.998532
P45984;J3KNK1	0.47201	0.262624	0	1	-0.158025	0.650576	0.414793	0.118262
P46060	0.096053	0.733377	0	1	0.365599	0.17827	0.112144	0.65959
P46063	0.134596	0.637787	0	1	-0.0270331	0.930655	0.165066	0.576507
P46087	-0.0617574	0.831452	0	1	0.573513	0.0359584	-0.223541	0.315385
P46100;A0A096LNW1;A0A096LNL9	-0.0526746	0.832267	0	1	-0.213825	0.224792	-0.263647	0.104993
P46109	-0.394688	0.0408297	0	1	-0.576333	0.016924	-0.439523	0.0125611
P46199	-0.085812	0.769944	0	1	-0.368704	0.270142	-0.200953	0.491986
P46734	-0.129178	0.483412	0	1	-0.305266	0.0807283	-0.280579	0.120348
P46736;X6RJS7;A0A087WZR3;H9KVA9;A0A0D9SF50	0.0962945	0.49844	0	1	-0.239707	0.243982	-0.119201	0.213623
P46776;E9PJD9;E9PLL6	0.300584	0.362443	0	1	0.549289	0.102991	0.361727	0.252931
P46777;A0A2R8Y6J3;A0A2R8Y4A2	0.14436	0.424908	0	1	0.360455	0.0770523	0.127434	0.407391
P46778;M0R181	0.452105	0.010251	0	1	0.752462	0.00388352	0.429869	0.070005
P46779;H0YKD8;H0YMF4;H0YLP6	0.266386	0.454516	0	1	0.561136	0.103047	0.0596918	0.865879
P46783;Q9NQ39	0.464608	0.182193	0	1	0.909686	0.0159408	0.569274	0.0780495
P46926;D6RAY7;D6R9P4;D6RFF8	0.369828	0.122656	0	1	0.195047	0.187727	0.372061	0.039268
P46939	-0.13533	0.667441	0	1	-0.302411	0.238105	-0.117423	0.697343
P46940;A0A0J9YXZ5;H0YLE8	0.167182	0.379004	0	1	0.23334	0.111681	0.329662	0.101543
P46976;C9JQ42;G5E9W8	-0.244671	0.423803	0	1	-0.223201	0.416269	0.0349772	0.914534
P46977	-0.148788	0.874346	0	1	-1.26008	0.111044	-0.100122	0.932461
P47755;F8W9N7	-0.019574	0.945022	0	1	-0.1416	0.539515	0.205792	0.463413
P47813;X6RAC9	-0.0792789	0.750566	0	1	0.117917	0.615804	-0.312635	0.155624
P47897;B4DDN1	0.152396	0.569948	0	1	0.0472508	0.844643	0.174968	0.49478
P47914	0.238512	0.511161	0	1	0.332988	0.241934	-0.114128	0.583925
P47985;P0C7P4	0.0202296	0.942296	0	1	-0.542599	0.0745776	-0.133248	0.70125
P48047;H7C0C1	0.0641446	0.799711	0	1	-0.219474	0.439919	-0.038247	0.897802
P48059;A0A0M3HER1;A0A0J9YXC7	0.274293	0.421738	0	1	0.176954	0.64257	0.116575	0.815783
P48147	0.174586	0.589483	0	1	-0.135224	0.666128	0.150396	0.643599
P48163	0.00934943	0.971413	0	1	-0.0180228	0.919775	0.067939	0.714862
P48426	0.262934	0.0176622	0	1	-0.0045054	0.948749	0.137711	0.160209
P48444;B0YIW6	0.0826161	0.614002	0	1	0.442981	0.0297052	0.128233	0.497074
P48506;B4E2I4;A0A0C4DGB2;E1CEI4;A0A2R8YEL6	0.181359	0.677243	0	1	-0.0872362	0.841876	0.180244	0.671075
P48507	-0.113738	0.680826	0	1	0.0375967	0.886565	0.0329264	0.890812
P48634	#N/A	#N/A	0	1	0.0849095	0.702698	-0.149857	0.372434
P48637;A0A2R8Y430;A0A2R8Y5T7	-0.0916248	0.691292	0	1	0.00982469	0.947829	-0.0267731	0.859402
P48643;E7ENZ3;B7ZAR1;E9PCA1	0.14651	0.585698	0	1	0.519795	0.0527129	0.37123	0.254962
P48729;D6REM4;E7ETM0	-0.0661985	0.907907	0	1	-0.049128	0.913329	0.26196	0.600534
P48735	-0.0518415	0.755226	0	1	-0.613726	0.00472403	-0.166492	0.393523
P48736	0.937673	0.0112594	0	1	0.856093	0.00898666	-0.145855	0.554133
P48739;A0A0A0MSW4;B3KYB6	0.474311	0.198361	0	1	0.652018	0.0615397	0.659812	0.0615089
P48960	0.405261	0.478732	0	1	1.31679	0.022517	0.871817	0.0776266
P49116	-0.313726	0.433493	0	1	-0.485587	0.213491	-0.654491	0.129447
P49137	0.0246618	0.889146	0	1	-0.159214	0.375743	-0.274787	0.0908048
P49189	0.0239438	0.896849	0	1	-0.356793	0.165886	-0.0989934	0.59624
P49207	0.110068	0.487954	0	1	0.597354	0.00334839	-0.0315425	0.858369
P49247	0.0393756	0.904815	0	1	0.555002	0.0785877	0.210212	0.614058
P49257	-0.504312	0.508708	0	1	-1.38341	0.0382617	-0.627714	0.481316
P49321;Q5T624;H0YDS9;E9PRH9;H0YF33	-0.174571	0.589109	0	1	0.256179	0.388149	-0.011299	0.961799
P49354;E9PQP6;B3KVN2	-0.0155576	0.942563	0	1	0.0500128	0.785991	0.282704	0.209199
P49368;B4DUR8	0.139773	0.199045	0	1	0.379614	0.00452884	0.216747	0.0777344
P49407;H0YET9;E9PM35	-0.12237	0.614408	0	1	#N/A	#N/A	-0.261562	0.484964
P49411	0.342565	0.0825997	0	1	-0.0231831	0.920206	0.232843	0.162425
P49458	0.157549	0.6281	0	1	-0.39376	0.118463	-0.151382	0.539231
P49588	0.259187	0.293139	0	1	0.959153	0.000566085	0.431761	0.042094
P49589;B4DKY1	-0.0724814	0.701704	0	1	0.0588716	0.760177	0.0268769	0.884558
P49593;B5MCT7;A8MX49	#N/A	#N/A	0	1	#N/A	#N/A	#N/A	#N/A
P49662;E9PMT1	-0.202463	0.55043	0	1	0.370396	0.250314	0.525084	0.130622
P49720;A0A087WUL2;A0A087WXQ8;A0A087WY10	0.181679	0.127183	0	1	-0.0280903	0.802814	0.112224	0.431377
P49721;A0A087WVV1	0.62802	0.205073	0	1	0.652052	0.198618	0.516138	0.287141
P49748	0.277245	0.237034	0	1	-0.0584319	0.765315	0.221942	0.359542
P49750;F8VU51;H0YIQ2	-0.24104	0.562679	0	1	-0.0922139	0.826294	-0.497259	0.326872
P49755;G3V2K7	-0.154487	0.740277	0	1	-1.11868	0.0468138	-0.413918	0.430787
P49756	0.110708	0.592933	0	1	0.411428	0.128385	0.0361585	0.875719
P49770;H0YJJ8;G3V5E5	0.0423525	0.841985	0	1	0.25737	0.259103	-0.0713883	0.786654
P49773;D6RC06;D6REP8;D6RE99;D6RD60	0.0500528	0.856079	0	1	0.0796885	0.719857	-0.546128	0.331882
P49790	0.189265	0.555921	0	1	0.412005	0.241221	0.257494	0.416287
P49792	-0.178029	0.198098	0	1	-0.225663	0.126753	-0.215385	0.156348
P49795	-0.123178	0.732632	0	1	-0.686431	0.117386	-0.1387	0.707648
P49796	0.128345	0.603471	0	1	0.428719	0.156318	0.284958	0.200703
P49840;A8MT37	0.297209	0.293399	0	1	0.202521	0.594735	0.479246	0.032012
P49863	-0.242453	0.574705	0	1	-0.869043	0.0315469	-0.235554	0.485511
P49902;Q5JUV4	-0.343393	0.110075	0	1	-0.522055	0.0864365	-0.475737	0.043083
P49903;Q5T5U6	-0.311336	0.0732283	0	1	-0.186334	0.21948	-0.121592	0.319853
P49915	-0.0822377	0.699391	0	1	0.013591	0.955644	-0.184341	0.402531
P49916;K7ERZ5;K7EQB6	0.311591	0.220076	0	1	-0.241712	0.516731	-0.00906844	0.963792
P49959;F8W7U8	-0.187116	0.271284	0	1	-0.190974	0.287533	-0.245329	0.323444
P50213;H0YL72;H0YMU3	-0.0497356	0.785603	0	1	-0.153345	0.363441	0.0829468	0.448832
P50238	-0.306388	0.740648	0	1	-0.982227	0.218249	-1.44142	0.227767
P50336;F5GZT7;A0A1W2PPA5	0.365596	0.50478	0	1	0.180571	0.781055	0.361563	0.531512
P50395	0.0139019	0.946186	0	1	0.0921294	0.348965	0.198551	0.312882
P50402;Q5HY57	-0.480799	0.273688	0	1	-1.10906	0.0142381	-1.00637	0.118865
P50416	-0.323573	0.644574	0	1	-2.07439	0.00791896	-1.03819	0.271669
P50453	0.200596	0.281683	0	1	0.015034	0.930128	0.27398	0.135134
P50502;Q8NFI4;Q3KNR6;H7C3I1;F6VDH7	0.0942749	0.532307	0	1	0.322851	0.0741479	0.0113243	0.953039
P50552	-0.519173	0.0452729	0	1	-0.149958	0.48146	-0.566013	0.0237911
P50570	0.045248	0.729318	0	1	-0.110893	0.495835	0.229545	0.138353
P50579;F8VQZ7;F8VRR3;G3V1U3	-0.327152	0.235133	0	1	-0.399782	0.213178	-0.495626	0.114508
P50749	0.00164303	0.99432	0	1	-0.285724	0.241782	-0.00899063	0.968925
P50914;E7EPB3	-0.0237304	0.957297	0	1	0.228247	0.581712	-0.2565	0.473758
P50990	0.101428	0.476688	0	1	0.277838	0.037161	0.175881	0.122481
P50991	0.0930464	0.501582	0	1	0.38316	0.0308017	0.253992	0.142558
P50995	0.201121	0.286616	0	1	0.108016	0.586578	0.290373	0.295994
P51148;K7ERI8;K7ERQ8	-0.215661	0.459127	0	1	-0.697958	0.00453464	-0.310284	0.225733
P51149;C9J592;C9J8S3;C9IZZ0;C9J4V0	0.147114	0.675817	0	1	-0.456243	0.191736	-0.0121028	0.975885
P51151	-0.154538	0.630185	0	1	#N/A	#N/A	-0.00324613	0.993646
P51159;H3BN55;H3BVH7;H3BUD9;H3BS49	-0.467121	0.359115	0	1	-1.39203	0.00600109	-0.261056	0.628578
P51398;V9GYL9	0.111575	0.687604	0	1	0.197272	0.599077	#N/A	#N/A
P51531;A0A0U1RQZ9;F6VDE0	-0.0514803	0.774773	0	1	-0.0903544	0.418934	-0.165871	0.343502
P51553;G5E9Q7;E9PF84;E7EQB8;H7C1W2	-0.606885	0.189211	0	1	#N/A	#N/A	-1.05859	0.0356899
P51570	-0.278716	0.0802011	0	1	-0.619718	0.00398636	-0.231976	0.210441
P51571;A6NLM8	-0.218426	0.70364	0	1	-0.751395	0.158374	-0.354324	0.456675
P51572;A0A2R8Y5M6;C9JSP1;C9JQ75;C9J0M4	-0.282616	0.65922	0	1	-1.30126	0.0370286	-0.853047	0.301183
P51580	0.604642	0.165907	0	1	0.104711	0.823017	-0.0660728	0.930153
P51608	-0.566338	0.438671	0	1	-1.48412	0.0309578	-1.46407	0.144117
P51665;H3BNT7;H3BTM8	-0.0043206	0.981904	0	1	0.086888	0.62809	-0.117498	0.502982
P51684	-0.598858	0.242173	0	1	-1.10523	0.0202424	-0.957494	0.101411
P51688	0.0192986	0.965334	0	1	-0.71116	0.0656741	-0.0586363	0.828704
P51692	0.40566	0.334063	0	1	0.475757	0.257762	0.440467	0.29011
P51812;B4DG22;B1AXG1;B7ZB17	0.160641	0.410299	0	1	-0.0323574	0.866905	0.202789	0.330887
P51858	-0.106349	0.680456	0	1	-0.228682	0.45125	-0.2146	0.567695
P51970	0.698388	0.541392	0	1	0.0452679	0.966368	0.431272	0.697097
P51991	0.255387	0.557816	0	1	0.511486	0.221097	0.481181	0.283559
P52209;K7EM49	0.169335	0.374102	0	1	-0.013463	0.945628	0.220143	0.294669
P52272;A0A087X0X3	-0.396542	0.440632	0	1	0.0251029	0.935764	-0.177979	0.642945
P52292;J3QLL0;J3KS65	1.11965	0.0725539	0	1	3.90458	5.66397e-06	1.15147	0.0136333
P52298;C9JQX9;B3KSB0	-0.00802635	0.962518	0	1	-0.0848756	0.7946	-0.196825	0.428793
P52306	0.227735	0.489499	0	1	-0.37596	0.255115	0.199966	0.564827
P52564	#N/A	#N/A	0	1	0.115505	0.808356	0.236171	0.549668
P52565;J3KTF8;J3QQX2;J3KRY1	0.223856	0.193292	0	1	0.155792	0.328272	0.195019	0.288172
P52566;F5H3P3;H0YGX7;F5H6Q0	0.172324	0.555709	0	1	-0.0905038	0.742901	0.152577	0.609317
P52594;B8ZZY2;C9J2I0	0.0604654	0.891863	0	1	0.820531	0.108522	0.0939184	0.865174
P52597	0.229691	0.226727	0	1	0.512796	0.0327651	0.393674	0.0934625
P52630;B4DLC8	0.066796	0.847903	0	1	-1.05303	0.0369425	0.0641454	0.839706
P52701;A0A087WWJ1	-0.290138	0.326076	0	1	#N/A	#N/A	-0.481663	0.0350306
P52756	-0.285579	0.489085	0	1	0.73253	0.0829762	0.142066	0.769384
P52788;H7C2R7	0.281572	0.466305	0	1	0.675491	0.0419282	0.635376	0.0812474
P52888;K7EP46	0.348579	0.514239	0	1	0.499221	0.381058	0.279645	0.624186
P52907	-0.0447935	0.829747	0	1	-0.109329	0.512322	0.0369301	0.846053
P52943;H0YFA4;H0YHD8	0.00624509	0.989258	0	1	#N/A	#N/A	#N/A	#N/A
P52948;H7C3P6	-0.239181	0.240262	0	1	-0.251743	0.239369	-0.319063	0.177993
P53004	0.589192	0.099665	0	1	0.000375388	0.999384	0.446161	0.270358
P53007;B4DP62	-0.171644	0.815571	0	1	-0.782878	0.124792	0.00235102	0.99673
P53384;I3L531	-0.0378271	0.80387	0	1	0.0999533	0.483326	0.00530684	0.973832
P53396	0.134946	0.21506	0	1	0.327668	0.00681366	0.174818	0.0331809
P53582	-0.0997525	0.568322	0	1	-0.100304	0.392038	-0.0767637	0.655517
P53597	0.282	0.0145062	0	1	-0.122908	0.390389	0.0882594	0.640631
P53602;H3BP35	2.00355	0.000346464	0	1	#N/A	#N/A	#N/A	#N/A
P53609	0.254039	0.310669	0	1	0.147984	0.613183	0.194666	0.575292
P53618;E9PP73	0.340245	0.273158	0	1	0.230519	0.450529	0.381653	0.226882
P53621	0.134519	0.527736	0	1	-0.160123	0.314615	0.111158	0.564991
P53634;H0YCY8	0.678865	0.115209	0	1	-0.00529475	0.989474	0.70264	0.205199
P53990	0.118594	0.284203	0	1	0.0440974	0.663479	-0.0577426	0.682749
P53999	0.200824	0.632147	0	1	0.146958	0.707496	0.638872	0.199136
P54136	-0.0327742	0.81786	0	1	-0.196125	0.189157	-0.198959	0.397494
P54577;A0A0C4DGZ5	0.275073	0.185168	0	1	0.417211	0.0466445	0.308521	0.067167
P54578;A6NJA2	-0.238611	0.227138	0	1	-0.0856336	0.624567	-0.148074	0.4301
P54709	-0.00298683	0.991919	0	1	-0.0893353	0.737325	-0.00205064	0.993659
P54725;K7ENJ0;K7ELW1	-0.383541	0.362628	0	1	-0.124369	0.522641	0.0421824	0.884272
P54727;Q5W0S5	-0.0380584	0.91687	0	1	0.299689	0.123721	0.206735	0.39224
P54803;A0A087WX10	-0.249577	0.540075	0	1	-0.47413	0.304277	-0.425687	0.222781
P54886	0.376731	0.286992	0	1	0.35142	0.358376	0.323317	0.563935
P54920;M0R0Y2;M0R2M1	0.213937	0.15488	0	1	0.315527	0.052249	0.340095	0.0256584
P55010;H0YLZ1;H0YN40	-0.223411	0.0889352	0	1	0.0533737	0.722482	0.0122715	0.927378
P55036;Q5VWC4;A6PVX3	0.254257	0.360423	0	1	0.563804	0.0371951	0.194062	0.463556
P55060	-0.293435	0.283156	0	1	-0.530342	0.0602926	-0.305662	0.23404
P55072	0.109911	0.710526	0	1	0.478799	0.0315237	0.236883	0.297621
P55081	-0.101084	0.54163	0	1	0.0846713	0.663418	-0.238398	0.167416
P55084;F5GZQ3;B5MD38	0.0114595	0.955127	0	1	-0.228675	0.198873	0.18363	0.335103
P55160;F8W050	0.104002	0.37216	0	1	-0.322726	0.0111346	0.00548829	0.976423
P55263	-0.512681	0.0636757	0	1	-0.0696213	0.687517	-0.190668	0.434235
P55265;H0YCK3	-0.226957	0.315348	0	1	-0.29258	0.165212	-0.25542	0.266269
P55735;A8MXL6	-0.0306513	0.883572	0	1	0.217049	0.0743369	0.194075	0.261878
P55769;B1AHD1	-0.0161204	0.978086	0	1	-0.105666	0.824122	-0.476637	0.550686
P55795	0.0343785	0.940496	0	1	0.0542505	0.897814	0.432691	0.35977
P55809;E9PDW2	0.0562511	0.783922	0	1	-0.0474233	0.807485	0.118622	0.587073
P55884	0.0196125	0.929995	0	1	-0.0145535	0.947337	0.123765	0.517594
P55957	-0.674564	0.14641	0	1	-0.82688	0.147239	-0.743565	0.277156
P56134;C9JJT5;C9JU26;G3V325	0.25175	0.703177	0	1	-0.752113	0.192344	-0.129671	0.85151
P56182	0.192813	0.474446	0	1	0.622635	0.0503362	-0.243839	0.522272
P56192	0.302749	0.227419	0	1	0.210012	0.316538	0.199658	0.392008
P56377;H7BZG6;H0Y673;F6SFB5;A6NH01	-0.407498	0.339055	0	1	-0.439002	0.0184681	-0.365896	0.10699
P56385	-0.211695	0.65533	0	1	-0.613112	0.0255744	-0.33514	0.400464
P56537;B7ZBH1	0.226346	0.486826	0	1	0.933964	0.0171097	0.466956	0.142857
P57053	-1.04866	0.0287621	0	1	-1.65539	0.000854171	-1.45438	5.90991e-05
P57075;A0A0U1RRC9;A0A0U1RQY9	-0.426163	0.55523	0	1	#N/A	#N/A	-0.449044	0.42594
P57737;A0A0A6YYL4	-0.240449	0.238157	0	1	-0.240343	0.160633	-0.00726439	0.956625
P57740	-0.202016	0.478922	0	1	-0.394622	0.0375043	-0.370902	0.0774348
P57772;C9J8T0	0.0030528	0.991156	0	1	-0.193605	0.416421	-0.0721933	0.812614
P58546;C9JL85	0.228423	0.502424	0	1	0.121966	0.683684	0.0211673	0.958717
P58876	-0.31296	0.493034	0	1	-0.829442	0.0434183	-0.895091	0.0308136
P59768;G3V3J9;G3V2N0	-0.813984	0.485239	0	1	-1.16465	0.330945	-0.30745	0.750021
P59998;F8WCF6;F8WDD7;A0A0A6YYG9;H7C0A3	-0.09792	0.605299	0	1	-0.517279	0.0218534	0.0719205	0.69694
P60174;U3KPZ0	0.0895913	0.688362	0	1	-0.231442	0.254568	-0.0673849	0.730609
P60228;E5RGA2	0.0565548	0.736158	0	1	0.162897	0.297421	0.160589	0.327997
P60468	-1.32553	0.144287	0	1	-0.589038	0.468069	-1.75827	0.232425
P60510;H3BTA2;H3BV22;I3L4X0	0.148814	0.541901	0	1	0.394263	0.132975	0.171108	0.659509
P60709;A0A2R8Y793	0.089995	0.771508	0	1	-0.176948	0.598757	0.0975762	0.752703
P60842;J3KT12;J3KTB5;J3QL43;J3KSZ0	0.302762	0.0767004	0	1	0.902867	0.00606309	0.638489	0.0028278
P60866;E5RJX2	-0.127832	0.801185	0	1	-0.266079	0.468968	-0.3294	0.390645
P60903	-1.10578	0.201373	0	1	-1.2719	0.0186888	-1.02917	0.180696
P60953;Q5JYX0	0.449905	0.348405	0	1	0.0691032	0.929498	0.563436	0.324196
P60981;F6RFD5	-0.0400647	0.863515	0	1	-0.354731	0.204709	0.0188536	0.933662
P60983;G3V4P8	0.271238	0.643776	0	1	0.092358	0.85288	0.214225	0.708835
P61006	0.0467089	0.88717	0	1	-0.183094	0.520193	-0.157548	0.673747
P61009	0.317795	0.550785	0	1	-0.316313	0.482368	0.0358382	0.946275
P61011;G3V4F7	-0.200751	0.270207	0	1	-0.269126	0.100756	-0.218059	0.29171
P61019	0.153084	0.752603	0	1	-0.739844	0.134862	-0.220272	0.739522
P61026	-0.242445	0.587151	0	1	-0.730904	0.0247869	-0.541161	0.189239
P61073	-0.930873	0.0922415	0	1	#N/A	#N/A	-0.850555	0.0178042
P61077;A0A087WY85;D6R9F6;D6R933;D6RGD0;D6R980;D6RIZ3;D6RA11;D6RFM0;D6RAH7;H9KV45;A0A0A0MQU3;P62837	-0.253731	0.590338	0	1	-0.484405	0.26081	-0.517694	0.368723
P61081	-0.0240169	0.920783	0	1	-0.509907	0.0157797	-0.209678	0.401535
P61086;D6RDM7	0.108522	0.804289	0	1	0.424759	0.322938	0.44772	0.360727
P61088;F8VSD4;F8VQQ8;F8VV71;Q5JXB2	0.470325	0.488814	0	1	0.0836201	0.892171	0.43398	0.495225
P61106;X6RFL8	-0.142872	0.754259	0	1	-1.11679	0.00641817	-0.465948	0.37132
P61158;B4DXW1	0.147288	0.245871	0	1	0.0443441	0.648307	0.123355	0.517249
P61160;F5H6T1	0.236537	0.148643	0	1	0.0409612	0.789039	0.283037	0.0932786
P61163;R4GMT0;A0A1B0GVS3	0.0734341	0.79362	0	1	-0.10597	0.724043	0.0945125	0.74074
P61201;B4DIH5;H0YKU5	0.283487	0.495329	0	1	0.215317	0.561057	0.315132	0.407599
P61221;D6R9I9;D6RGF4	0.18249	0.348337	0	1	0.459346	0.0455119	0.292385	0.169565
P61224;E7ESV4;F5H7Y6;F5GX62;A6NIZ1;B7ZB78;F5H823;F5GZG1;F5H004	0.105264	0.784365	0	1	-0.0427816	0.90993	0.179172	0.639999
P61225;F6U784;P10114	0.0757506	0.772944	0	1	-0.230879	0.317519	-0.00127775	0.995931
P61244;G3V5L1;Q6V3B1;G3V563;G3V2R5	-0.101993	0.721311	0	1	-0.0347575	0.893995	-0.176223	0.563614
P61247;H0Y9Y4;D6RAT0;E9PFI5;D6RG13;H0Y8L7;D6RB09;D6R9B6	0.140334	0.531606	0	1	0.422258	0.0364244	0.0934614	0.625562
P61254;J3QRI7;J3QQQ9;J3QQV1;E5RIT6;J3QRC4	0.485827	0.406668	0	1	1.00112	0.0783471	0.357404	0.480971
P61313;E7EQV9;A0A2R8YEM3;E7ENU7;E7EX53;A0A2R8Y738	0.307317	0.200359	0	1	0.586395	0.0103115	0.238841	0.295816
P61326;F5H6P7	0.231222	0.127668	0	1	0.266644	0.101662	0.211818	0.200248
P61353;K7ELC7	0.00307169	0.993994	0	1	0.381707	0.437098	0.309641	0.536797
P61513;C9J4Z3;Q6P4E4;E9PEL3;G5E9R3;M0R0A1;M0R2L6	0.238281	0.378614	0	1	0.239053	0.653547	0.166733	0.650896
P61586;C9JNR4;C9JX21	-0.197687	0.55367	0	1	-0.6447	0.0854787	-0.137382	0.671873
P61604;B8ZZL8	0.45269	0.585916	0	1	0.865273	0.289407	0.409636	0.647096
P61626;F8VV32;A0A0B4J259	-0.737948	0.560858	0	1	-1.03146	0.264062	-1.12549	0.147764
P61769;F5H6I0;H0YLF3	0.313511	0.518763	0	1	0.698707	0.171746	0.0987529	0.833775
P61927;D6RG19;D6R9X9	-0.869297	0.0395124	0	1	-0.157259	0.721979	-1.11211	0.077332
P61956	0.169108	0.671864	0	1	0.316413	0.45376	-0.0594211	0.906861
P61960;H0Y614	0.191015	0.568108	0	1	0.403569	0.185518	0.17701	0.555367
P61962	-0.150952	0.397728	0	1	0.0129343	0.949689	0.0116844	0.95989
P61964	-0.251985	0.503997	0	1	-0.343336	0.368586	-0.716123	0.100929
P61970;H3BRV9	0.0313542	0.94022	0	1	0.0583109	0.879605	0.26632	0.513705
P61978	-0.0129022	0.944625	0	1	0.239584	0.0774295	0.0567064	0.654705
P61981	0.0025631	0.993919	0	1	0.196618	0.593415	-0.018116	0.957404
P62070;E9PK85	0.291493	0.327015	0	1	-0.118069	0.754256	0.174105	0.55576
P62081;B5MCP9;A0A2R8Y623	0.312869	0.427635	0	1	0.633543	0.133315	0.408293	0.296118
P62136;E9PMD7	0.240504	0.358981	0	1	0.244146	0.286761	0.490292	0.0772262
P62140;E7ETD8	-0.345023	0.374219	0	1	0.0530541	0.812965	0.115521	0.683714
P62166	#N/A	#N/A	0	1	1.51273	0.000184546	#N/A	#N/A
P62191	0.285028	0.10995	0	1	0.547635	0.00665697	0.481688	0.0160234
P62195;J3QQM1;J3QSA9;J3KRP2;J3QLH6	0.106209	0.649291	0	1	0.401746	0.127028	0.279108	0.245733
P62241;Q5JR95	0.303147	0.127376	0	1	0.574183	0.0453206	0.307255	0.223584
P62244;I3L3P7;I3L246	0.314579	0.410975	0	1	0.2001	0.5559	0.307936	0.349196
P62249;M0R210;M0R3H0	0.477201	0.156523	0	1	0.726168	0.0473659	0.397627	0.192386
P62258	-0.0229232	0.941422	0	1	0.525864	0.0753481	0.262382	0.31752
P62266;D6RD47	0.255055	0.291503	0	1	0.425894	0.184979	0.303033	0.15776
P62269	0.286182	0.400353	0	1	0.550655	0.0366749	0.133015	0.587127
P62277;J3KMX5	0.461365	0.106413	0	1	0.630951	0.0305344	0.319054	0.159758
P62280;M0QZC5	0.0966266	0.673012	0	1	0.256056	0.190726	0.0824626	0.624902
P62304;A6NHK2	0.854156	0.0034387	0	1	0.699145	0.047586	0.72473	0.0560594
P62306	-1.10839	0.315106	0	1	-0.290147	0.662273	-1.90889	0.0482937
P62308;A8MWD9;Q49AN9;F5H013;C9JVQ0	0.634524	0.608518	0	1	-0.388121	0.76715	0.597838	0.557305
P62310	0.00675212	0.978081	0	1	-0.275451	0.134526	-0.19471	0.307142
P62312	0.250275	0.561107	0	1	0.121024	0.698497	0.0568895	0.844666
P62314;J3QLI9	2.21889	0.0563833	0	1	2.30537	0.0653487	1.47311	0.235067
P62316;K7ERG4	0.0548014	0.751603	0	1	0.159156	0.297579	-0.0198399	0.825157
P62318;H3BT13	0.405196	0.330824	0	1	0.561328	0.167989	0.535301	0.147511
P62328	-0.0470691	0.864913	0	1	-0.145844	0.678461	-0.562557	0.07218
P62330	0.765142	0.34923	0	1	-0.301481	0.752244	1.01408	0.315108
P62424;Q5T8U2;Q5T8U3	-0.0535756	0.798486	0	1	0.257939	0.254424	-0.123552	0.57192
P62487	-0.027429	0.899288	0	1	0.19283	0.552902	0.0930159	0.841766
P62495;B7Z7P8	0.505178	0.0118472	0	1	0.99043	0.00215448	0.654899	0.015075
P62633	-0.138061	0.677715	0	1	-0.240374	0.338904	-0.514055	0.054414
P62701	0.314343	0.179249	0	1	0.590346	0.0167295	0.23682	0.278683
P62714	0.0149754	0.951287	0	1	0.278194	0.150732	0.144863	0.576173
P62750;H7BY10;K7EJV9;K7ERT8;A8MUS3	0.0278216	0.93397	0	1	0.366887	0.0393545	-0.250094	0.35963
P62753;A2A3R5	0.318247	0.148142	0	1	0.560452	0.012234	0.196424	0.294434
P62805	-0.00930062	0.989141	0	1	-0.927662	0.100865	-0.92107	0.194664
P62820;E7END7	-0.253245	0.571679	0	1	-0.836785	0.0353369	-0.504056	0.230518
P62829;C9JD32;B9ZVP7;J3KT29	0.00523158	0.988222	0	1	0.0635029	0.831425	-0.0680981	0.801095
P62834;A0A075B6Q0	#N/A	#N/A	0	1	-0.408914	0.107942	-0.170449	0.308071
P62851	0.0471233	0.90067	0	1	0.0935566	0.686984	-0.093689	0.812984
P62854;Q5JNZ5	0.719232	0.0890788	0	1	0.999032	0.0354743	0.564292	0.177492
P62857	0.490046	0.606632	0	1	0.665998	0.463033	0.182703	0.851673
P62873;F6UT28;B1AKQ8;F6X3N5	0.188091	0.381175	0	1	0.342408	0.0545768	0.329387	0.250351
P62877	0.0576345	0.871381	0	1	-0.0320221	0.94623	-0.431835	0.156172
P62879;C9JXA5;E7EP32;C9JIS1;C9JZN1	0.343672	0.236106	0	1	0.0490077	0.867771	0.258456	0.375293
P62888;E5RI99;A0A0C4DH44;E5RJH3	-0.00118249	0.994745	0	1	0.344541	0.0697218	0.0646797	0.69082
P62899;H7C2W9;C9JU56;B7Z4E3;B7Z4C8;B8ZZK4	-0.00798265	0.978833	0	1	0.144113	0.436804	-0.298337	0.374313
P62906	0.763484	0.151525	0	1	0.886426	0.141438	0.812413	0.13619
P62913;Q5VVC8	-0.0825391	0.629988	0	1	0.0119741	0.923986	-0.215814	0.164326
P62917;E9PKZ0;G3V1A1;E9PKU4	-0.0101517	0.979167	0	1	0.29512	0.434597	-0.198621	0.585119
P62937;F8WE65;C9J5S7	0.430721	0.391194	0	1	-0.121411	0.79027	0.0647821	0.901681
P62942;Q1JUQ3;Q1JUQ5;A0A087WTS4;Q5W0X3;A0A087WV48;A0A087WZM5	-0.253602	0.595953	0	1	0.0783919	0.871067	#N/A	#N/A
P62979;J3QS39;J3QTR3;F5H6Q2;F5GYU3;F5H2Z3;F5H265;B4DV12;F5H388;A0A2R8Y422;F5H747;F5GXK7;J3QKN0;Q5PY61;Q96C32;P0CG47;P0CG48;M0R1V7;Q49A90;F5GZ39	0.0121407	0.964536	0	1	0.077542	0.757467	-0.145685	0.52415
P62993;J3KT38	0.00719729	0.968367	0	1	-0.111912	0.486493	0.0289055	0.893471
P62995;H7BXF3	0.498021	0.146683	0	1	0.691687	0.0704001	0.567471	0.239246
P63000;P60763;J3KSC4;J3QLK0	0.411509	0.378673	0	1	0.275496	0.562128	0.515439	0.289275
P63010;A0A087X253;A0A087WU93;A0A087WZQ6;A0A087WYD1	-0.0716215	0.43949	0	1	-0.0778516	0.411111	-0.00386611	0.971365
P63092;Q5JWF2;A0A0A0MR13	0.149928	0.450792	0	1	-0.0361903	0.859365	0.0246975	0.888921
P63104;E7EX29;E7ESK7;E9PD24;E7EVZ2;B0AZS6	0.207427	0.594156	0	1	0.120332	0.751066	0.207305	0.600211
P63151	0.187648	0.483683	0	1	0.261603	0.325182	0.0378018	0.89026
P63167;F8VXL2;F8VRV5	0.390425	0.382203	0	1	0.367879	0.363228	0.61222	0.137466
P63173;J3KT73;J3QL01	0.131151	0.858905	0	1	0.360697	0.657932	0.502189	0.446925
P63244;J3KPE3;D6RAC2;H0YAF8;D6RHH4;H0Y8W2;D6REE5;D6R9Z1;H0YAM7;D6R9L0;D6RFX4	0.34005	0.398138	0	1	0.69222	0.0909129	0.599295	0.134783
P67809;H0Y449	0.319552	0.533522	0	1	1.44152	0.0254925	0.453486	0.435304
P68032;P62736;P63267;P68133;A6NL76	1.73413	0.156942	0	1	1.50358	0.199865	2.08445	0.108426
P68036;A0A1B0GUS4	0.0719095	0.936709	0	1	-0.123561	0.880036	-0.311392	0.75099
P68104;Q5VTE0;A0A087WVQ9;A0A087WV01	0.375124	0.206973	0	1	1.0314	0.0110375	0.717853	0.0325442
P68366	0.288031	0.257208	0	1	0.115904	0.70386	0.498802	0.0538326
P68371	-0.03919	0.781517	0	1	-0.0722311	0.686266	0.0546881	0.706207
P68402	0.853933	0.134406	0	1	0.534233	0.327892	0.299487	0.551538
P78316;E9PFK5	0.216144	0.43629	0	1	0.910953	0.00879019	0.193049	0.390614
P78318	-0.0283461	0.825076	0	1	0.0937041	0.558319	0.0949336	0.501564
P78332;E9PGM9;F8WCA5	0.163012	0.381869	0	1	0.535373	0.0230178	0.0509208	0.777458
P78344;H0Y3P2;D3DQV9;H0YCH5	0.054555	0.692989	0	1	0.151656	0.306541	0.125912	0.384851
P78347	-0.00310432	0.983364	0	1	0.0210726	0.876545	-0.173106	0.433677
P78356	-0.0283258	0.920678	0	1	-0.0799604	0.816335	-0.198634	0.597657
P78362;H7C5L6	-0.237986	0.144621	0	1	-0.255862	0.0771488	-0.4365	0.0298734
P78371;F5GWF6;F8VQ14	0.152078	0.640545	0	1	0.727559	0.0204422	0.267676	0.475018
P78406;E9PQ57;E9PPG9	-0.327659	0.276156	0	1	-0.213747	0.421451	-0.429877	0.258171
P78417;Q5TA02;Q5TA01	0.383208	0.361307	0	1	0.265904	0.530923	0.195516	0.65559
P78527	-0.313216	0.536152	0	1	-0.923407	0.0151226	-0.61719	0.274697
P80217	0.0028334	0.991917	0	1	0.726789	0.0437177	0.451175	0.183428
P82094;A0A2R8Y7M0;F8WF45	0.23883	0.326314	0	1	1.25804	0.0418085	0.226893	0.361543
P82979;H0YHG0;F8VZQ9	-0.221647	0.606072	0	1	-0.701821	0.0907752	-0.492742	0.175123
P83111	0.234134	0.15315	0	1	-0.0644887	0.712851	0.08569	0.641346
P84077;P61204;F5H423	0.12164	0.79952	0	1	-0.0948851	0.844672	0.494695	0.317522
P84085	0.266601	0.487648	0	1	-0.151346	0.72344	0.232086	0.564427
P84090;G3V279	0.037139	0.953684	0	1	-0.219884	0.725842	-0.113446	0.886741
P84095	-0.0370217	0.870473	0	1	-0.439524	0.105319	-0.12127	0.709355
P84103;A0A087X2D0	-0.135994	0.723821	0	1	0.107169	0.748284	-0.0902531	0.841019
P85037	-0.606887	0.105339	0	1	-0.253137	0.43281	-0.506456	0.216624
P98170;B1AKU2	#N/A	#N/A	0	1	-0.0856952	0.834133	#N/A	#N/A
P98175	0.19945	0.496593	0	1	0.493351	0.101228	0.26601	0.344837
P98179	0.401638	0.244014	0	1	0.756972	0.120313	0.140777	0.649842
Q00059;H7BYN3	-0.148847	0.866475	0	1	-0.824491	0.311705	-1.02948	0.373825
Q00169;F5GWE5;I3L459;I3L4H1;I3L4C0	-0.0923187	0.804281	0	1	0.217938	0.505385	0.234358	0.483929
Q00325;F8VVM2	0.187599	0.765132	0	1	-0.771802	0.154207	-0.187752	0.766588
Q00403;B1APE1;B1APE2	0.213255	0.442288	0	1	0.540113	0.024487	0.559571	0.0176865
Q00534	0.460255	0.327601	0	1	0.917393	0.109038	0.0592076	0.903677
Q00577	-0.000687343	0.997696	0	1	-0.1558	0.607549	-0.00439726	0.988182
Q00653	0.783108	0.0390842	0	1	2.18023	3.39869e-05	1.5535	0.0003198
Q00688	0.0751061	0.810291	0	1	-0.205229	0.444684	-0.0137966	0.960144
Q00722	-0.0311426	0.826447	0	1	-0.261294	0.161555	-0.136336	0.36687
Q00765	-0.407261	0.625793	0	1	-1.34215	0.0142701	-0.723999	0.452749
Q00796;H0YLA4	0.149208	0.732588	0	1	0.273497	0.487498	0.331113	0.508543
Q00839	0.0248928	0.86915	0	1	0.260506	0.136428	0.00446032	0.977774
Q01082;A0A087WUZ3	-0.168752	0.494966	0	1	-0.508501	0.0465564	-0.180032	0.417952
Q01085	0.173081	0.537331	0	1	0.49759	0.100721	0.207202	0.503558
Q01196;H9KVB1;A8MZI9	-0.536327	0.205418	0	1	-0.249068	0.428766	-0.227998	0.553305
Q01432;E9PKC5	-0.0505672	0.886871	0	1	-0.491982	0.037495	0.167357	0.678547
Q01433;H0Y360	-0.172839	0.306513	0	1	-0.132139	0.409237	-0.179837	0.271169
Q01459	0.329814	0.47492	0	1	-0.170857	0.489905	0.328128	0.498599
Q01469;I6L8B7	0.287446	0.396308	0	1	1.30314	0.00147955	0.497458	0.0860965
Q01518	0.109456	0.69254	0	1	0.104751	0.679662	0.192721	0.484922
Q01543	-0.574263	0.0432887	0	1	-0.173402	0.442842	-0.108331	0.400947
Q01581	1.60935	0.00188728	0	1	4.76603	5.42222e-07	2.01507	0.0155794
Q01650	0.540254	0.439789	0	1	1.63438	0.0309437	1.03403	0.0666802
Q01658	0.357205	0.256661	0	1	0.276267	0.382386	0.0123863	0.965061
Q01780	-0.151892	0.584253	0	1	-0.0664712	0.766555	-0.269617	0.305232
Q01813	0.0962619	0.720793	0	1	0.2058	0.379213	0.256769	0.0683465
Q01826	0.143352	0.69752	0	1	1.94466	3.52766e-06	0.396765	0.272193
Q02218;E9PCR7;A0A0D9SFS3;E9PDF2;E9PFG7	-0.135731	0.343073	0	1	-0.63054	0.0558527	-0.218632	0.197892
Q02252	-0.201235	0.0180981	0	1	-0.648288	0.00181497	-0.278581	0.25357
Q02446	-0.371338	0.57675	0	1	0.0928546	0.848723	-0.0814667	0.881032
Q02556;H3BRT4;H3BPS5;H3BT31	#N/A	#N/A	0	1	0.739925	0.135349	#N/A	#N/A
Q02750	0.360631	0.0969099	0	1	0.208556	0.254846	0.232311	0.233705
Q02790	0.0545045	0.810928	0	1	1.05668	0.000776157	0.229201	0.22045
Q02818;H7BZI1;C9JKZ2	-0.222247	0.485827	0	1	0.0552663	0.874162	-0.198136	0.483437
Q02878	-0.143693	0.505039	0	1	0.344257	0.061895	0.0315761	0.881116
Q02880;E9PCY5	-0.155568	0.744286	0	1	-0.643388	0.0706358	-0.616204	0.208771
Q03252	-0.0782018	0.677139	0	1	-0.0995208	0.603838	-0.18278	0.381081
Q03701	0.38949	0.118773	0	1	1.07657	0.00550881	0.376089	0.194618
Q04446;E9PGM4	0.318414	0.430693	0	1	-0.653931	0.133188	-0.0849163	0.826318
Q04637;C9JF13	0.11859	0.289565	0	1	0.880476	3.13058e-05	0.266342	0.0494292
Q04760	0.393352	0.403403	0	1	0.131046	0.772171	0.356543	0.431959
Q04837;A0A0G2JLD8;E7EUY5;C9K0U8	0.221548	0.31724	0	1	0.114747	0.61271	0.0220521	0.914626
Q04864	0.943465	0.0178238	0	1	2.05859	0.000378239	0.507507	0.146627
Q04917;A2IDB2	-0.242532	0.0976891	0	1	-0.15733	0.487943	-0.145224	0.422923
Q05048;A0A0A0MSZ9	-0.199906	0.498679	0	1	0.0151891	0.949789	0.0129684	0.956403
Q05519;Q5T760;Q5T757	0.149379	0.798968	0	1	0.905528	0.0113647	0.279137	0.454386
Q05655	-0.125308	0.681166	0	1	-0.378293	0.151608	-0.324059	0.29146
Q06124	-0.143909	0.433614	0	1	-0.124303	0.439734	-0.248399	0.211329
Q06203	-0.23321	0.213167	0	1	-0.142075	0.39594	0.0173884	0.918482
Q06210	0.190854	0.542787	0	1	0.316431	0.308853	0.348414	0.319515
Q06265;D6RIY6;D6R905;D6RA17	-0.448248	0.341242	0	1	-0.521634	0.263934	-0.0834626	0.825305
Q06323	0.425924	0.469932	0	1	0.108001	0.850648	0.532169	0.381335
Q06330;D6R927	1.48893	0.0023261	0	1	2.16284	0.000252869	1.2612	0.0156243
Q06546	0.314446	0.358225	0	1	0.498009	0.164783	0.199358	0.556651
Q06587	-0.207363	0.303582	0	1	-0.360122	0.408154	-0.293103	0.230233
Q06830;A0A0A0MSI0	0.327159	0.235633	0	1	0.294036	0.284102	0.322302	0.216858
Q07021;I3L3Q7;I3L3B0	0.558872	0.450927	0	1	0.848731	0.261004	0.987722	0.24626
Q07065	0.502734	0.507098	0	1	0.627997	0.317107	0.567265	0.426219
Q07108;B4E009	2.9286	2.31719e-05	0	1	4.18929	4.62766e-06	2.51376	0.000182143
Q07666	-0.176848	0.626114	0	1	0.150312	0.670628	-0.186575	0.626213
Q07812	-0.145684	0.610379	0	1	-0.444584	0.143322	-0.162512	0.639831
Q07960;H0YE29;E9PNR6	-0.074784	0.818471	0	1	-0.219108	0.462776	0.0910942	0.72805
Q08170;A0A0D9SEM4	-0.0452869	0.761103	0	1	0.155585	0.530675	-0.173563	0.363143
Q08209;E7ETC2	0.0429137	0.861627	0	1	0.0581712	0.819977	0.0905081	0.717464
Q08211	0.141272	0.301129	0	1	0.25413	0.104133	0.13441	0.25193
Q08257;A6NP24;C9JH92	-0.00230987	0.993337	0	1	-0.131144	0.696912	0.0965026	0.721663
Q08378	-0.256018	0.592627	0	1	0.423388	0.0962997	-0.022092	0.94884
Q08379;A0A2Q2TH77	-0.0145436	0.9679	0	1	0.695936	0.0799694	0.188515	0.647977
Q08380;K7ESM3;K7EKQ5;K7EP36;K7ERZ6;K7EJD3	#N/A	#N/A	0	1	#N/A	#N/A	0.0413638	0.867943
Q08722;A0A2R8Y484	0.211034	0.51075	0	1	-0.131904	0.692463	0.205701	0.554785
Q08752	-0.128384	0.577047	0	1	0.160013	0.70923	-0.2004	0.461515
Q08945	0.186799	0.141101	0	1	0.24215	0.0653763	0.1438	0.39035
Q08AF3;B4E128	-0.148779	0.663442	0	1	-0.694521	0.0528983	-0.121912	0.68545
Q08AM6	-0.0917048	0.47842	0	1	-0.108405	0.54895	-0.203929	0.456749
Q08J23	0.179705	0.307768	0	1	0.371431	0.0610124	0.119349	0.490255
Q09028	0.113142	0.696155	0	1	0.327214	0.188272	0.092672	0.728312
Q09161	0.245775	0.307725	0	1	0.120032	0.693138	0.342841	0.202519
Q09666	0.0712532	0.932089	0	1	1.07704	0.0489131	0.166892	0.82832
Q0VD83	-0.313896	0.375685	0	1	-0.480277	0.324338	-0.275591	0.487919
Q10567;C9J1E7	0.17266	0.391838	0	1	0.207842	0.173476	0.275654	0.150036
Q10570	0.152681	0.565777	0	1	-0.0501365	0.816283	0.0494576	0.844091
Q10589	#N/A	#N/A	0	1	0.49561	0.30399	#N/A	#N/A
Q10713	-0.137903	0.471068	0	1	-0.433994	0.209917	0.120219	0.686993
Q12765	-0.225224	0.50317	0	1	-0.283602	0.410584	-0.275958	0.411013
Q12788;J3KNP2	-0.0185334	0.951346	0	1	0.465223	0.0909688	0.00297768	0.990831
Q12792;F8VS81	0.2275	0.0449443	0	1	0.233671	0.0573758	0.254256	0.0273943
Q12802;H0YMW2	-0.376273	0.0934458	0	1	-0.363414	0.139815	-0.324243	0.191778
Q12846;C9JFM5	-0.0896911	0.670288	0	1	-0.449028	0.0338042	-0.367858	0.0491881
Q12874	-0.22682	0.483709	0	1	0.124303	0.674273	-0.156655	0.611881
Q12882	-0.129806	0.491304	0	1	-0.348962	0.0322876	-0.0270323	0.877469
Q12888;A6NNK5;C9JXV0	-0.147876	0.419772	0	1	0.117428	0.436215	-0.217666	0.258823
Q12904	0.362048	0.485513	0	1	0.332987	0.513323	0.43965	0.422982
Q12906	0.277213	0.4123	0	1	0.336463	0.294852	0.323161	0.321361
Q12907;D6RBV2;D6RIU4;D6RDX1	-0.203485	0.664768	0	1	-1.16066	0.0180997	-0.346366	0.576952
Q12918	0.397408	0.574681	0	1	0.142196	0.843517	0.63805	0.389893
Q12931;I3L0K7	0.117442	0.544988	0	1	0.0819997	0.725155	-0.025223	0.923652
Q12972;A0A0A0MT09	0.107741	0.669065	0	1	0.197263	0.229573	0.10868	0.449026
Q12974;E9PMY3;E9PML8;E9PJC0;E9PRR9	0.213452	0.642133	0	1	#N/A	#N/A	-1.33883	0.00198421
Q12996	0.0672878	0.633094	0	1	0.157007	0.336622	-0.103066	0.623175
Q13011;M0R248	-0.153033	0.452304	0	1	-0.359297	0.127317	-0.17379	0.357392
Q13043;F5H5B4	-0.0701194	0.81971	0	1	0.0703596	0.692349	0.175919	0.535986
Q13045	-0.136009	0.26492	0	1	-0.266979	0.0823202	-0.0643595	0.588437
Q13057	0.537516	0.0262128	0	1	0.240414	0.290136	0.515085	0.0563528
Q13094;A0A0D9SGG1;E7ESF6	0.142563	0.717964	0	1	0.631526	0.0376959	0.246967	0.405024
Q13123;E7EQZ7;D6REL4	-0.241926	0.322499	0	1	-0.0743446	0.741423	-0.286502	0.233683
Q13126;B4DUC8;J3QSB7	0.375987	0.250516	0	1	0.354906	0.308379	0.452645	0.226437
Q13131	-0.183293	0.684937	0	1	-0.438995	0.119139	-0.24465	0.341438
Q13144	0.26594	0.451842	0	1	0.203075	0.571017	0.273879	0.464091
Q13148;B1AKP7;G3V162;A0A087X260;A0A087WYY0;K7EJM5;A0A087WX29;K7EN94;A0A087WXQ5;A0A087WV68	0.0123111	0.864541	0	1	-0.0317458	0.610043	-0.0913114	0.546128
Q13151	0.228496	0.269405	0	1	0.346631	0.101422	0.10969	0.657195
Q13155;A8MU58	-0.394503	0.0756927	0	1	-0.339818	0.113555	-0.221819	0.379293
Q13162;H7C3T4	-0.0982121	0.724618	0	1	-0.27173	0.461965	0.0307777	0.901447
Q13177	-0.0683335	0.758168	0	1	0.00309292	0.987822	-0.0467792	0.813197
Q13185;S4R2Y4	0.0223938	0.902265	0	1	-0.217202	0.274335	-0.0460333	0.790472
Q13200	0.408394	0.275845	0	1	0.625538	0.125427	0.438167	0.24864
Q13242;H0YIB4;S4R3G0	0.205262	0.478019	0	1	0.298493	0.325704	-0.101175	0.779042
Q13243;B4DJK0;B4DUA4;G3V5K8	0.893118	0.0113002	0	1	1.19953	0.00112215	0.778707	0.0411624
Q13247	-0.172373	0.560876	0	1	0.137037	0.648006	-0.184485	0.592896
Q13263	0.0507137	0.872734	0	1	0.422953	0.0402085	0.111889	0.604374
Q13283	0.894586	0.100949	0	1	1.90936	0.0051151	1.21538	0.0421092
Q13287	-0.119051	0.670167	0	1	0.29139	0.351448	0.338546	0.217894
Q13303;Q5TG81	0.490077	0.199079	0	1	0.513	0.150736	0.731181	0.0706236
Q13315	-0.255145	0.496729	0	1	-0.929072	0.00278654	-0.454849	0.225535
Q13325	0.113333	0.799369	0	1	-0.156255	0.687166	-0.00497738	0.990501
Q13347	-0.0740084	0.798693	0	1	0.171755	0.546032	-0.0201274	0.945609
Q13356	-0.401722	0.131312	0	1	0.0215893	0.937935	-0.192988	0.49199
Q13363;D6RAX2	0.0740689	0.629171	0	1	0.13668	0.181459	0.210027	0.0664328
Q13404;I3L0A0;G3V2F7;A0A0A0MSL3	0.209701	0.649337	0	1	0.120169	0.796569	0.291946	0.523522
Q13405;H0YDP7	0.299568	0.262509	0	1	-0.0421524	0.889423	-0.111403	0.758334
Q13409	0.0381064	0.828304	0	1	0.249044	0.186631	0.0552649	0.742962
Q13422;A0A0A0MST1;A0A087WU46	0.235653	0.338599	0	1	0.93286	0.00422422	0.379532	0.157572
Q13423;E9PCX7	-0.351039	0.577871	0	1	-1.41424	0.0301623	-0.576145	0.416545
Q13427;E9PG73;C9JN15;C9JM79	-0.294177	0.532395	0	1	-0.191952	0.633774	-0.343799	0.395551
Q13428	-0.310035	0.138596	0	1	-0.437848	0.0626524	-0.42814	0.0410694
Q13435;E9PPJ0	0.151539	0.661195	0	1	0.594472	0.0492996	0.330877	0.327024
Q13442	0.202698	0.680761	0	1	-0.0147493	0.962545	-0.316663	0.577057
Q13451	-0.0464465	0.637732	0	1	-0.194045	0.249752	-0.207485	0.186936
Q13464;A0A0U1RQV4	-0.335643	0.134325	0	1	-0.316436	0.195112	-0.351956	0.0576684
Q13469	-0.174392	0.434873	0	1	0.324096	0.0864527	0.135654	0.465827
Q13492	0.286156	0.401398	0	1	0.83948	0.0499868	0.787207	0.0616925
Q13496	0.130251	0.742182	0	1	0.0544414	0.769207	0.224359	0.342798
Q13501;E7EMC7	0.45812	0.153703	0	1	1.34318	0.00187455	0.690582	0.0641224
Q13523;H0YDJ3	0.488763	0.0690334	0	1	0.646226	0.0380868	0.353099	0.268825
Q13546	-0.211887	0.667907	0	1	-0.239878	0.611244	-0.182402	0.736432
Q13547	0.0603064	0.830911	0	1	0.0562951	0.824824	0.165803	0.620457
Q13561;F8W1I6;H0YI98;F8VW18	-0.0507262	0.849307	0	1	0.157502	0.24015	0.0637843	0.723009
Q13564	-0.158525	0.37535	0	1	-0.402307	0.0328647	-0.35206	0.151241
Q13573;G3V3A4;G3V4X8	-0.551022	0.205647	0	1	-0.253502	0.496274	-0.692104	0.161035
Q13574;E9PNL8	-0.767528	0.0208638	0	1	-0.551807	0.0627374	#N/A	#N/A
Q13576;F5H7S7;E7EWC2;D6R939	-0.111278	0.394664	0	1	-0.435052	0.0298888	-0.0492958	0.727718
Q13586;G0XQ39;E9PNJ4;H0YDB2	-0.265359	0.557546	0	1	-1.40704	0.00647085	-0.714996	0.275028
Q13595	-0.320753	0.344588	0	1	-0.347641	0.306886	-0.599201	0.167654
Q13596;H0YK42	-0.278618	0.294612	0	1	-0.0278173	0.913323	-0.04976	0.811738
Q13601	#N/A	#N/A	0	1	#N/A	#N/A	0.0198856	0.981805
Q13618	0.0136946	0.95761	0	1	0.244789	0.343877	0.0583255	0.81137
Q13619;A0A0A0MR50	-0.0295354	0.90479	0	1	#N/A	#N/A	0.305314	0.0617701
Q13630;E9PKL9;E9PP14;A0A0J9YX13;E9PLH9	-0.00105532	0.996852	0	1	-0.0201977	0.939924	0.273106	0.32936
Q13724;C9J8D4	-0.320994	0.636679	0	1	-1.97293	0.0342198	-1.03686	0.317205
Q13761	0.0714001	0.722496	0	1	0.38194	0.17582	0.132245	0.515228
Q13769;C9JXG5;F8WCP5	-0.0043365	0.984362	0	1	-0.0612794	0.822737	0.0593776	0.807073
Q13825	-0.118181	0.691794	0	1	-0.193854	0.550739	-3.25104e-06	0.99999
Q13838;Q5STU3;A0A0G2JJZ9;F6WLT2;A0A140T9X3;A0A0A0MT12;F6TRA5;F6S4E6;A0A140T996	0.0194965	0.902122	0	1	-0.0161337	0.850966	0.278378	0.127196
Q13867;K7ES02;K7ESE8;J3KSD8	0.585173	0.253787	0	1	0.688646	0.157983	0.661129	0.224561
Q13895	-0.166587	0.418426	0	1	1.24763	6.18143e-05	0.297006	0.420928
Q13951;J3KS23;H3BSC0	-0.0122659	0.96241	0	1	-0.136686	0.649633	-0.0250865	0.935047
Q14005;H0YLH9	-0.349511	0.246851	0	1	-0.122751	0.559448	-0.0989025	0.73878
Q14008	-0.0743815	0.649669	0	1	0.024042	0.843939	-0.129205	0.524065
Q14011;K7EMY9;K7EPM4;K7EQR7;D6W5Y5;K7EJV1	0.0262615	0.892315	0	1	0.235185	0.258771	-0.0717345	0.748019
Q14019;H3BT58	-0.114206	0.743356	0	1	-0.320247	0.286571	0.0540633	0.85773
Q14103;H0Y8G5;D6RAF8	0.340913	0.348	0	1	0.481339	0.214216	0.299198	0.398412
Q14137	0.050887	0.817663	0	1	0.704168	0.0136905	0.0680573	0.755781
Q14149	0.428409	0.578113	0	1	0.508035	0.436182	0.204807	0.747453
Q14151	-0.246451	0.596649	0	1	-0.0309372	0.945575	-0.31537	0.48977
Q14152	-0.0317217	0.795661	0	1	0.0675533	0.421837	0.0184575	0.819139
Q14157;F8W726	0.067213	0.906251	0	1	0.868459	0.112692	-0.0169373	0.972962
Q14161;F8VXI9	-0.200853	0.301753	0	1	-0.0967621	0.569249	-0.139133	0.421535
Q14165;F5H1S8;H0YG07	0.00419844	0.995237	0	1	-0.830363	0.0941877	0.0485611	0.955986
Q14166	-0.350911	0.306988	0	1	-0.592936	0.0872336	-0.247091	0.439938
Q14204	-0.140348	0.368331	0	1	-0.419951	0.0184556	-0.0786123	0.563262
Q14232;F5H0D0	0.43715	0.0815239	0	1	0.508908	0.0220057	0.493688	0.0351988
Q14240;E7EQG2	0.235628	0.546604	0	1	0.280666	0.463364	0.311278	0.405195
Q14258	-0.00787108	0.97992	0	1	0.0571304	0.866687	0.178313	0.569901
Q14289	-0.155673	0.480739	0	1	-0.516922	0.00176198	-0.0617521	0.780909
Q14318;A0A0A0MTJ1;U3KQ64	-0.032242	0.905513	0	1	#N/A	#N/A	-0.145902	0.66384
Q14320	-0.056774	0.863233	0	1	-0.114975	0.717276	-0.105389	0.764678
Q14331;E9PRR7;E9PLY7	-0.863075	0.133379	0	1	-0.193295	0.381258	-0.44752	0.0890102
Q14344	0.189696	0.272479	0	1	-0.232986	0.100673	-0.080777	0.513885
Q14444;E9PLA9;G3V153	0.178368	0.526885	0	1	1.33528	8.22409e-05	0.383842	0.0942976
Q14498;G3XAC6;A0A0U1RQH7;H0Y4X3	-0.11003	0.535289	0	1	0.200571	0.270205	-0.0703878	0.670059
Q14558;B4DP31;C9J168;C9JUN4	0.31786	0.192909	0	1	0.323375	0.275406	0.331977	0.174593
Q14562	-0.0701435	0.807176	0	1	0.281359	0.227727	0.0695342	0.764789
Q14573	-0.0657218	0.923027	0	1	#N/A	#N/A	#N/A	#N/A
Q14644	-0.249159	0.305603	0	1	-0.559248	0.0408096	-0.375361	0.110965
Q14653;M0QYT9;M0R205;M0QZB8;M0QZB7;M0QXC8	-0.0756908	0.746897	0	1	0.121767	0.662885	-0.336425	0.411131
Q14657	-0.00571472	0.984313	0	1	-0.451987	0.339588	-0.107016	0.577074
Q14669	-0.430521	0.369258	0	1	-0.653451	0.0169857	-0.750574	0.123691
Q14677	0.0796102	0.506467	0	1	0.124892	0.431022	-0.0327823	0.871438
Q14683;G8JLG1	-0.0761616	0.448966	0	1	-0.00300253	0.979313	-0.156451	0.194437
Q14684	-0.20099	0.370274	0	1	0.228022	0.309478	-0.198438	0.187283
Q14690	-0.280145	0.643758	0	1	0.707002	0.0955787	-0.094872	0.829948
Q14692	-0.528411	0.15262	0	1	0.0679327	0.838363	-0.346866	0.308589
Q14694	0.230939	0.586455	0	1	0.958381	0.0403332	0.173769	0.69685
Q14696	-0.424669	0.00531447	0	1	-0.440646	0.127574	-0.374284	0.0460249
Q14697;F5H6X6	-0.0675102	0.691597	0	1	-0.701734	0.00615286	-0.123225	0.666602
Q14699;G3XAJ6;C9JHG2	0.194538	0.534727	0	1	0.571319	0.0708845	0.288592	0.400165
Q14739;C9JXK0	-0.345917	0.592646	0	1	-2.04207	0.008028	-0.961061	0.301686
Q14761	-0.00916854	0.991855	0	1	-0.791209	0.367884	0.576329	0.520336
Q14764	-0.219415	0.463895	0	1	0.0992427	0.691671	0.0112217	0.957004
Q14765	0.397533	0.00733886	0	1	1.05746	0.000181571	0.900514	0.0004868
Q14790;E7ETB7;A0A0A0MS31;H7C0E2	-0.323446	0.0435532	0	1	-0.421935	0.122772	-0.164212	0.339629
Q14847;C9J9W2	-0.381413	0.220792	0	1	-0.465351	0.169147	-0.394653	0.220873
Q14966	#N/A	#N/A	0	1	-0.866599	0.0455119	-0.812159	0.0309955
Q14974;J3KTM9	-0.153846	0.243606	0	1	-0.0223838	0.867695	0.034176	0.738002
Q14978;A0A0A0MRM9	-0.27651	0.389311	0	1	0.347779	0.234065	-0.48991	0.144133
Q14980	-0.371637	0.0864449	0	1	-0.40378	0.0957849	-0.500194	0.0254395
Q14C86;F8W9S7;C9IZ08;B4DGD8	-0.339748	0.394466	0	1	-0.425953	0.222203	-0.647284	0.138682
Q15006	0.877072	0.0051486	0	1	#N/A	#N/A	#N/A	#N/A
Q15007;A0A087X1R4	-0.410119	0.11606	0	1	0.187241	0.557089	-0.11393	0.621403
Q15008;C9J0E9	0.186794	0.44694	0	1	0.423289	0.0867058	0.291385	0.19173
Q15018	-0.311033	0.298069	0	1	-0.206734	0.367422	-0.342895	0.15293
Q15019;B5MCX3;C9J2Q4;C9J938;C9JB25	0.21599	0.352764	0	1	0.248899	0.0205983	0.21796	0.402364
Q15020;F8VV04	-0.0471836	0.634128	0	1	0.00683895	0.944739	-0.0942251	0.482632
Q15024	0.440146	0.101317	0	1	0.583759	0.0447329	0.491646	0.121219
Q15027	0.13299	0.21153	0	1	-0.337364	0.0478911	0.0823746	0.576976
Q15029	0.311362	0.0700904	0	1	0.416171	0.0351348	0.362629	0.0651731
Q15046	0.0452864	0.417754	0	1	0.104182	0.0871828	0.1061	0.150067
Q15050	0.199043	0.59138	0	1	0.525152	0.174748	0.489667	0.128961
Q15052	0.0371212	0.707931	0	1	-0.0583788	0.615234	-0.103631	0.236227
Q15056	-0.111909	0.612358	0	1	0.123419	0.594222	0.0266961	0.915037
Q15057;A0A087X1H5;A0A0U1RQT1	0.113898	0.642517	0	1	-0.0961977	0.732237	-0.0724287	0.719103
Q15059	-0.261031	0.272948	0	1	-0.198633	0.300523	-0.174963	0.322752
Q15061	0.606457	0.064642	0	1	0.920207	0.0387618	0.760961	0.00944177
Q15075	-0.0354591	0.927394	0	1	0.120508	0.607375	-0.368165	0.103239
Q15084	-0.0151388	0.912858	0	1	0.331769	0.022706	0.0692971	0.604403
Q15102;M0R389	0.0716902	0.877518	0	1	-0.297881	0.435734	-0.50481	0.28024
Q15120	0.191071	0.491968	0	1	-0.732448	0.0216188	0.0652152	0.842271
Q15126	-0.354539	0.265979	0	1	-0.0848355	0.80923	-0.112088	0.750139
Q15149	-0.139482	0.454139	0	1	-0.238017	0.12229	-0.132421	0.314141
Q15172	-0.38517	0.307825	0	1	-0.468149	0.122811	-0.323474	0.0266965
Q15181;Q5SQT6	-0.00126023	0.996933	0	1	0.558311	0.105242	0.360523	0.251493
Q15185;A0A087WYT3	0.0996773	0.73661	0	1	0.00773662	0.970893	0.137122	0.447427
Q15208	-0.0966493	0.593818	0	1	-0.473028	0.0845497	-0.116534	0.589342
Q15233;H7C367	-0.210934	0.591031	0	1	0.181467	0.480565	-0.0246212	0.929641
Q15276	-0.0133011	0.965507	0	1	0.336412	0.259818	-0.230166	0.634418
Q15286;F5H157	-0.0123701	0.96574	0	1	-0.330757	0.22037	-0.196817	0.495346
Q15291	-0.000986993	0.996763	0	1	-0.137563	0.406579	0.0730574	0.619685
Q15293	#N/A	#N/A	0	1	#N/A	#N/A	0.11575	0.680556
Q15363;F5GX39;E7EQ72	0.516463	0.333418	0	1	-0.206717	0.663131	0.155674	0.763774
Q15365	-0.243726	0.211339	0	1	-0.127532	0.379237	-0.224399	0.235614
Q15366;F8VZX2;H3BRU6;F8W0G4	0.145268	0.746821	0	1	0.251793	0.568263	0.321888	0.460538
Q15393	0.122966	0.262281	0	1	0.178461	0.174168	0.148958	0.156306
Q15404	-0.24785	0.475632	0	1	-0.242677	0.293329	0.163736	0.539231
Q15424	-0.0857157	0.701422	0	1	0.0295935	0.873056	-0.0473521	0.832167
Q15428;K7EMT0	0.0425669	0.878398	0	1	0.453	0.138326	-0.0651873	0.820454
Q15435;H7C003;C9JD73;B5MBZ8;C9JRC4	0.347845	0.430478	0	1	0.485495	0.268284	0.506861	0.267065
Q15438;K7ENQ8	0.0465667	0.731425	0	1	-0.213381	0.033575	0.00771231	0.944205
Q15459	-0.0836414	0.8543	0	1	0.4166	0.146415	0.0787342	0.784101
Q15477	0.0603621	0.875045	0	1	-0.380591	0.320353	0.070783	0.87744
Q15526;A0A087WYS9	0.478037	0.475454	0	1	#N/A	#N/A	#N/A	#N/A
Q15554;H3BR06;U3KQ35;J3KSZ6	0.0571156	0.81453	0	1	0.0861613	0.455133	-0.203256	0.278407
Q15555	0.189311	0.654853	0	1	-0.347535	0.468287	-0.0548937	0.915141
Q15628	-0.0873487	0.745054	0	1	-0.185373	0.611652	0.014106	0.958406
Q15637	-0.173943	0.52947	0	1	0.0954632	0.712519	-0.33582	0.227551
Q15643;H0YJ97	#N/A	#N/A	0	1	0.611922	0.0808247	#N/A	#N/A
Q15691	-0.192688	0.501024	0	1	0.192602	0.383927	0.0600544	0.817848
Q15717;M0QZR9	0.305572	0.019168	0	1	0.209175	0.228817	0.304875	0.00903229
Q15758;M0QXM4	0.543726	0.00295445	0	1	3.09792	2.3493e-06	1.17104	0.00194927
Q15814	0.115048	0.842867	0	1	0.70619	0.220882	0.27255	0.554732
Q15833;M0R0M7	0.279533	0.164233	0	1	0.229179	0.325958	0.181801	0.458893
Q15907;H3BMH2;H3BSC1;P62491	0.028156	0.908255	0	1	-0.390847	0.0808821	-0.171094	0.464069
Q15942;H0Y2Y8	-0.342284	0.402472	0	1	-0.167627	0.515237	-0.184815	0.595907
Q16134	-0.22483	0.288804	0	1	-0.725201	0.0978699	-0.131097	0.513896
Q16181;E7ES33;E7EPK1;G3V1Q4	-0.263542	0.112907	0	1	-0.337392	0.0550736	-0.345794	0.0992525
Q16186;A0A087WX59	-0.000405119	0.999018	0	1	0.408902	0.191123	0.211942	0.490205
Q16204	0.00264909	0.98625	0	1	1.25372	0.0012716	-0.362845	0.469985
Q16401	-0.195998	0.215714	0	1	-0.259415	0.0668306	-0.134679	0.510366
Q16512	0.00758218	0.95867	0	1	-0.315278	0.00736151	-0.00408999	0.980502
Q16531;F5GY55	0.204064	0.504136	0	1	0.48996	0.0928285	0.349315	0.246694
Q16537	0.00231189	0.987603	0	1	-0.333573	0.0860967	-0.366492	0.16896
Q16539;B4E0K5	0.135362	0.347161	0	1	-0.279539	0.225878	0.0783628	0.345984
Q16543;K7EKQ2	-0.0561609	0.718956	0	1	0.253804	0.144937	0.00463109	0.967005
Q16566	-0.279606	0.404607	0	1	-0.187999	0.363521	-0.0870797	0.564824
Q16576;E9PC52;Q5JP01	-0.682109	0.338528	0	1	-0.0666503	0.870611	-0.361605	0.463197
Q16643;D6R9W4	-0.0179674	0.935295	0	1	0.131947	0.527515	-0.0601702	0.779897
Q16656;C9JP85	-0.324371	0.46256	0	1	-0.0178831	0.955138	-0.0579865	0.872179
Q16666	0.0348336	0.905055	0	1	0.104224	0.548674	-0.143073	0.541051
Q16698;E5RJG7;E5RFV2	-0.0947094	0.545559	0	1	-0.473379	0.0303659	-0.0965808	0.598184
Q16718;F8WAS3;A0A087X1G1;H7BYD0;C9IZN5	-0.195422	0.739293	0	1	-0.517312	0.313907	#N/A	#N/A
Q16774;B1ANH5;B1ANH0;B1ANG9;B1ANH6;B1ANH2;B1ANH3	-0.161536	0.476506	0	1	-0.16402	0.490848	-0.220263	0.227161
Q16795	0.224527	0.473244	0	1	-0.949005	0.0380682	0.129134	0.721631
Q16822;H0YML5;H0YM31;A0A0A0MS74	-0.143057	0.672191	0	1	-0.439435	0.2569	-0.236163	0.43807
Q16831;C9J486;C9JIP2;B4DND0	-0.424793	0.301335	0	1	-0.104269	0.774412	-0.127033	0.722864
Q16854	#N/A	#N/A	0	1	#N/A	#N/A	-0.0722919	0.883304
Q16891;B9A067;C9J406;H7C463	-0.154225	0.508335	0	1	-0.716668	0.0279046	-0.300327	0.382796
Q1KMD3;H3BQZ7	-0.0777535	0.706174	0	1	-0.0116778	0.871041	-0.0165558	0.890969
Q29RF7	-0.206824	0.58046	0	1	-0.490202	0.133195	-0.495719	0.23787
Q2M2I8;E9PG46	-0.206903	0.434772	0	1	-0.0387272	0.839844	-0.243253	0.378943
Q2NL82	0.0371525	0.916313	0	1	1.17016	0.0067459	0.478697	0.0310878
Q2TAA2;H7C5G1;C9JE02	0.494091	0.0755413	0	1	0.463209	0.0688627	0.549903	0.0437695
Q2TAL8	-0.232725	0.420687	0	1	-0.188361	0.550456	-0.523307	0.16292
Q2TAM5;A0A087X0W8;Q04206;E9PKH5;E9PKV4;A0A087WVP0;E9PI38;E9PQS6	0.0393735	0.851114	0	1	0.117163	0.57399	0.062001	0.74431
Q2TAY7	0.11801	0.625573	0	1	0.397917	0.120742	0.148592	0.514
Q32MZ4	-0.0453968	0.848883	0	1	0.347904	0.18953	-0.103628	0.561568
Q32Q12;P22392;J3KPD9;E7ERL0	0.207523	0.378393	0	1	0.398219	0.0374206	0.130975	0.373446
Q3LXA3;H0YCY6	-0.545963	0.00802127	0	1	-0.946706	0.00081486	-0.565617	0.0161146
Q3ZCM7;A0A075B736;Q5SQY0	1.10956	0.192116	0	1	1.36425	0.171576	1.57171	0.0342998
Q3ZCQ8;M0R0C3;M0R2F8	-0.183765	0.659542	0	1	-0.536487	0.238883	-0.435393	0.336739
Q4G0F5	-0.126404	0.340101	0	1	-0.300813	0.131553	-0.224135	0.154004
Q4G0J3;H0YA82	-0.168746	0.459603	0	1	-0.0132926	0.962543	-0.50298	0.134894
Q4G0N4	0.0268839	0.907344	0	1	-0.429723	0.112144	-0.13505	0.491856
Q4G176;F5H5A1;F5H755;F5H362	-0.375536	0.314392	0	1	-1.26318	0.0116988	-0.539379	0.0943426
Q4KMP7	#N/A	#N/A	0	1	-0.277374	0.451573	#N/A	#N/A
Q52LJ0	-0.0405943	0.888051	0	1	-0.11059	0.737787	0.171157	0.473586
Q53EL6	-0.277002	0.107948	0	1	-1.40074	0.00147574	-0.167902	0.35529
Q53F19	-0.0672791	0.623585	0	1	-0.113973	0.63744	-0.131265	0.354253
Q53GQ0;A0A1B0GVY6;A0A1B0GV93;E9PI21	-0.211265	0.795054	0	1	-1.0467	0.100577	-0.368733	0.569424
Q53H12;E9PC15;E9PG39	-0.356756	0.656971	0	1	-0.990071	0.0473766	-0.275009	0.680462
Q53QZ3;B8ZZK0	-0.156622	0.55043	0	1	-0.312759	0.0661827	-0.219017	0.28046
Q53T59;F6TR53	0.19413	0.546915	0	1	-0.222567	0.610782	0.0471509	0.896493
Q5BJF6;Q5T4C3	0.262735	0.296218	0	1	0.204086	0.608709	-0.233427	0.324305
Q5BKZ1;A0A0A0MRN4	-0.341906	0.401923	0	1	0.153833	0.750233	-0.344784	0.37729
Q5F1R6;A0A2R8Y534;A0A2R8Y4Q0	0.275285	0.0169327	0	1	#N/A	#N/A	#N/A	#N/A
Q5GLZ8	0.0362773	0.865238	0	1	-0.148357	0.571547	-0.154539	0.571552
Q5H909;Q9UNF1;Q5H907	0.188189	0.448546	0	1	0.595786	0.219582	0.107233	0.60146
Q5JP53;P07437;Q5ST81	-0.0416862	0.908216	0	1	-0.222639	0.553215	0.112003	0.763937
Q5JR04;Q9HCE1	-0.188256	0.599131	0	1	-0.513403	0.0772488	-0.384175	0.223868
Q5JRI1;O75494	-0.00871303	0.980504	0	1	0.451953	0.210918	-0.0147195	0.971472
Q5JRX3;A0A0A0MRX9	-0.105235	0.698733	0	1	-0.443282	0.315599	-0.155976	0.589815
Q5JSH3;H7BY83	0.330917	0.400329	0	1	0.563018	0.153093	0.349584	0.372628
Q5JSP0	-0.476784	0.223582	0	1	-0.704175	0.0195799	-0.278969	0.273937
Q5JTH9	0.338765	0.309869	0	1	1.51479	0.00167431	0.205614	0.371487
Q5JTV1;Q9UKD1	-0.385068	0.264206	0	1	-0.0423146	0.839855	-0.123026	0.623812
Q5JTZ9	-0.55559	0.0115022	0	1	-0.954855	0.000972679	-0.689994	0.0183397
Q5JVZ5;Q96JJ3;H0YCM7	0.153667	0.471225	0	1	-0.121021	0.493204	0.114207	0.504913
Q5JXI8;Q13642;A0A0D9SFZ9;Q5JXH8;Q5JXH7;Q5JXI3;Q5JXI2;A0A0D9SFI6;A0A0D9SFB0;Q5JXH9;A0A0D9SGB2;Q5JXI0	0.200746	0.562825	0	1	-0.0396721	0.909729	0.0609295	0.865125
Q5JY65;Q9BZJ0	-0.196654	0.254601	0	1	0.17973	0.245946	-0.302011	0.0627016
Q5K651;C9JKF1	-0.101745	0.722676	0	1	-0.615126	0.00857778	-0.43148	0.173067
Q5QJE6;J3KP30	0.135588	0.49202	0	1	0.975445	0.00377551	0.112368	0.534354
Q5QNZ2;P24539	-0.158525	0.746069	0	1	-1.32932	0.061907	-0.558232	0.330915
Q5QPK2;H0Y368;O60762	-0.543985	0.524048	0	1	-0.710433	0.475568	#N/A	#N/A
Q5QPL9;Q9UKM9;Q5QPM0;Q5QPM1	-0.0449285	0.761821	0	1	0.186044	0.182283	-0.02601	0.885126
Q5R372	-0.288087	0.318424	0	1	-0.265262	0.272033	-0.35354	0.260833
Q5RKV6	0.191169	0.631182	0	1	-0.139398	0.598293	0.0171728	0.950341
Q5SRE5	0.0510713	0.884458	0	1	0.289054	0.547698	0.0644219	0.886969
Q5SRN1;O60508	0.367341	0.154392	0	1	#N/A	#N/A	1.09737	0.000731555
Q5SRQ6;P67870;Q5SRQ3;N0E472;A0A0G2JM12	-0.0596999	0.876953	0	1	0.325403	0.347	0.0359847	0.915664
Q5SSJ5;X6RGJ2;B0QZK4;Q5SWC8	-0.138312	0.693048	0	1	-0.216284	0.427402	-0.348459	0.210352
Q5SZR4;F6TB26;Q9Y2W6	-0.0400281	0.920352	0	1	#N/A	#N/A	-0.201142	0.689225
Q5T123;Q9H299	0.144296	0.728359	0	1	0.327614	0.254719	0.0894616	0.79575
Q5T1M5;A0A0A0MT60	-0.39292	0.192575	0	1	-0.186898	0.483943	-0.275741	0.272873
Q5T200	-0.32811	0.0790534	0	1	-0.379488	0.245122	-0.462664	0.0224826
Q5T321;A0A0D9SF28;F5GXV7;Q8NFP9	#N/A	#N/A	0	1	-0.153518	0.493884	0.152846	0.609826
Q5T3I0;A0A0A0MRK1;E9PAV9;F8W895	#N/A	#N/A	0	1	1.42165	0.00763894	#N/A	#N/A
Q5T3Q7;Q9H583	-0.0415422	0.927942	0	1	0.309037	0.347873	-0.176466	0.728584
Q5T440	0.200227	0.359777	0	1	-0.481055	0.028	0.023465	0.91106
Q5T4S7	-0.268832	0.48589	0	1	-0.69071	0.0219096	-0.225277	0.467503
Q5T5C7;P49591	0.0642855	0.751124	0	1	0.245166	0.216727	0.215127	0.338874
Q5T653;C9IY40	1.09733	0.00797101	0	1	#N/A	#N/A	#N/A	#N/A
Q5T6K7;E9PI99;Q5T6K5;Q13952;A0A0A0MT00;E9PQR2	0.0358301	0.890931	0	1	0.558301	0.00812682	0.506414	0.055613
Q5T8P6;A0A087X0H9	-0.348231	0.122672	0	1	0.168517	0.441755	-0.423502	0.0546068
Q5T8U5;O15260;B7Z1G8	-0.102018	0.887161	0	1	-0.603264	0.680218	0.187287	0.818387
Q5T9C2	-0.304765	0.246485	0	1	#N/A	#N/A	-0.553279	0.133943
Q5TD07;P16083;Q5TD05	0.19295	0.6889	0	1	-0.595701	0.0781866	-0.127045	0.716954
Q5TDH0;H0YII4;H0YI90	-0.154814	0.216346	0	1	-0.189989	0.144073	-0.227039	0.197705
Q5TEC6	-0.545664	0.410658	0	1	-1.03525	0.0302956	-1.61417	0.0794455
Q5TEJ8;H7C124	-0.132627	0.705069	0	1	-0.267963	0.475206	-0.0806722	0.814543
Q5TFE4;Q5QPD0	0.216844	0.432305	0	1	-0.277495	0.320137	-0.288647	0.390512
Q5TZA2;B1AKD8	-1.28754	0.0232463	0	1	-0.392139	0.307215	-0.850603	0.112246
Q5VSL9	-0.0194496	0.967433	0	1	-0.0397105	0.932961	-0.0307606	0.950011
Q5VT52	-0.251152	0.305748	0	1	-0.344655	0.151803	-0.374017	0.200424
Q5VTL8;A0A0A0MRN0	-0.36701	0.325123	0	1	-0.0890262	0.695095	-0.339071	0.406323
Q5VTR2	0.204382	0.576509	0	1	0.599594	0.0794976	0.351738	0.356318
Q5VTU8;P56381	0.552247	0.604024	0	1	0.33255	0.767013	-0.175764	0.88109
Q5VW32;F5GXQ0;Q5VW33	-0.0407344	0.735896	0	1	-0.178423	0.0939358	0.0191275	0.889178
Q5VWZ2	-0.177591	0.589796	0	1	-0.602587	0.0482184	-0.532733	0.0740428
Q5VYH9;Q9HBG7	-0.0764569	0.832496	0	1	-0.364068	0.275771	-0.0826699	0.827246
Q5VYK3;J3KN16	-0.340266	0.214166	0	1	-0.55132	0.0753421	-0.28578	0.470064
Q5VYS8;X6R3Q3	-0.37528	0.354629	0	1	-0.106914	0.839554	-0.768179	0.0670422
Q5VZ89;X6RAE7	-0.0920359	0.719227	0	1	-0.139884	0.60485	-0.147204	0.587906
Q5VZU9;P29144	0.191858	0.419019	0	1	-0.0941111	0.513777	0.144675	0.222875
Q5W006;P01589	#N/A	#N/A	0	1	1.4065	0.0072226	#N/A	#N/A
Q5W015;Q5VX20;A0A1W2PR17;Q16875;F2Z2I2	0.197154	0.356849	0	1	1.99431	0.000111129	1.54074	0.0202493
Q5W0V3	0.4737	0.193686	0	1	0.605245	0.0929741	0.570064	0.107583
Q5XKP0;A0A140TA86;K7EIR2	-0.20563	0.798208	0	1	-1.05885	0.124169	0.182136	0.788173
Q60FE5;A0A087WWY3	0.761387	0.280114	0	1	0.470672	0.481349	0.665143	0.363292
Q66K74	-0.354636	0.222371	0	1	-1.0346	0.00357913	-0.515466	0.0999134
Q66PJ3;A0A0C4DG62;F8WCT1;F5GYV5;H7BZV4;F5H7X4;F8WEP2;A0A0C4DH18	0.0931901	0.734472	0	1	0.0560234	0.827901	-0.0440294	0.893508
Q68E01	0.100563	0.708583	0	1	0.0850068	0.84272	0.16304	0.642078
Q68EM7;C9IZD3	-0.0944228	0.424234	0	1	-0.308357	0.00127137	-0.0482353	0.468323
Q69YN2	-0.254104	0.222903	0	1	-0.26454	0.178067	-0.0681988	0.776875
Q6DD88;F5H6I7	-0.520758	0.511206	0	1	-1.08296	0.100278	-0.748681	0.421487
Q6DKI1;R4GMU7	1.48213	0.151403	0	1	1.8541	0.0573201	#N/A	#N/A
Q6F5E8	-0.313078	0.280236	0	1	-0.544099	0.0954435	-0.483283	0.0964907
Q6FI81;H3BV90;H3BT65;H3BUG4;H3BPG7	-0.388354	0.183504	0	1	0.149384	0.675516	-0.130183	0.679074
Q6GMV2	-0.339721	0.512262	0	1	-0.0964048	0.814904	0.393722	0.244634
Q6I9Y2;A0A024R341	-0.158299	0.796059	0	1	-0.0890512	0.886187	0.217433	0.810572
Q6IA17;H0YDF8	-0.0674057	0.799836	0	1	-0.657745	0.0213658	-0.108327	0.770835
Q6IA69;A0A0B4J216	#N/A	#N/A	0	1	-1.30688	0.0133012	0.0596064	0.841611
Q6IA86	-0.0840188	0.684207	0	1	-0.103365	0.474968	-0.159799	0.335901
Q6IBS0;D6RG15	0.652666	0.212904	0	1	0.592056	0.201354	0.751132	0.171477
Q6IN85;G3V5Z3;H0YIY8	-0.0102696	0.958027	0	1	0.437529	0.0167805	0.208725	0.428396
Q6IQ49	0.0744725	0.542701	0	1	0.806133	0.000464515	0.0734391	0.790432
Q6JBY9;B7ZKW8	-0.396066	0.0732445	0	1	-0.311049	0.242867	-0.381732	0.0618743
Q6K0P9;X6RHR0	0.333852	0.234784	0	1	0.0109878	0.975624	-0.0262109	0.929925
Q6KC79	#N/A	#N/A	0	1	#N/A	#N/A	-0.584433	0.0140692
Q6NUK1	-0.00749479	0.985243	0	1	-0.846513	0.00437149	-0.25841	0.573872
Q6NVY1;B9A058	-0.175806	0.53961	0	1	-0.605326	0.0674761	-0.345468	0.192306
Q6NZY4;F5H6J5;F5GX80	-0.591758	0.268856	0	1	0.244356	0.411542	-0.311642	0.350194
Q6P179;D6RGW0	-0.170545	0.845201	0	1	-0.873807	0.34235	-0.0950958	0.904952
Q6P1J9;A0A1B0GUB2;A0A2R8YHB3	0.0471254	0.878381	0	1	0.0681117	0.840159	-0.0454253	0.887683
Q6P2E9	-0.0185252	0.928815	0	1	0.123951	0.356435	-0.0192975	0.908536
Q6P2Q9	0.203585	0.346723	0	1	0.349169	0.121052	0.262001	0.237746
Q6PCE3	-0.0375046	0.946242	0	1	-1.13587	0.0166834	-0.191609	0.631977
Q6PD62	0.185357	0.260591	0	1	0.40121	0.00355187	0.155439	0.416225
Q6PGP7	-0.150545	0.676725	0	1	-0.583434	0.132594	-0.319011	0.403736
Q6PI48	-0.32192	0.195729	0	1	-1.03207	0.00704261	-0.567746	0.0616434
Q6PJ69;H0YGS7	-0.264982	0.370111	0	1	#N/A	#N/A	-0.0421467	0.888347
Q6PJT7;G3V256;H0YJA2;G3V5I6	-0.423602	0.10871	0	1	-0.352215	0.245207	-0.35212	0.132917
Q6PKG0;A0A0B4J210;E5RH50	0.0417414	0.916411	0	1	1.26933	0.0370074	0.183753	0.675969
Q6QNY0;K7EN58	0.386438	0.402777	0	1	0.364282	0.388973	0.128645	0.759511
Q6RW13	#N/A	#N/A	0	1	#N/A	#N/A	#N/A	#N/A
Q6UN15;A0A0B4J203	-0.0461126	0.864554	0	1	0.176855	0.513954	0.0281499	0.923777
Q6UXH1;A6PWM2	0.236157	0.233958	0	1	0.600124	0.0926663	-0.0167809	0.931162
Q6UXN9	0.638816	0.138851	0	1	0.601498	0.158345	0.647288	0.133039
Q6VY07;B4DF77	0.177691	0.262461	0	1	-0.281737	0.106448	0.0872961	0.64574
Q6XQN6;G5E977;C9J8U2	-0.179028	0.738448	0	1	-0.311871	0.561117	-0.196783	0.752868
Q6Y7W6;I1E4Y6	0.0220381	0.944861	0	1	0.963446	0.0170408	0.488921	0.209014
Q6YN16	-0.23858	0.196562	0	1	-0.984002	0.00590632	-0.390043	0.317239
Q6YP21;A0A0A0MRN7	-0.343969	0.330061	0	1	-0.489734	0.119595	-0.185355	0.610726
[truncated: 798 more rows]
