# Supplementary material for: A Multi-Omics Analysis of Mucosal-Associated-Invariant T Cells Reveals Key Drivers of Distinct Modes of Activation
Source: Front Immunol. 2021 May 24;12:616967. doi: 10.3389/fimmu.2021.616967 (PMC8183572; doi:10.3389/fimmu.2021.616967)
Supplement: Supplementary file 11 [file Table_4.xlsx]

## Sheet: Sheet1
Feature (m/z)	a-CD3/a-CD28_log2(FC)	a-CD3/a-CD28_pvalue	ctrl_log2(FC)	ctrl_pvalue	IL-12/IL-18+a-CD3/a-CD28_log2(FC)	IL-12/IL-18+a-CD3/a-CD28_pvalue	IL-12/IL-18_log2(FC)	IL-12/IL-18_pvalue	Metabolites
0.93_109.0015n	0.19054	0.522213	0	1	0.296471	0.427528	0.218956	0.492734	0.93_109.0015n
0.93_112.1120m/z	0.345687	0.438165	0	1	0.507745	0.237683	0.391458	0.403233	N-Methylhexanamide
0.93_129.1387m/z	0.281185	0.445845	0	1	0.416024	0.151189	0.323862	0.418895	1718806
0.93_146.1651m/z	0.176537	0.599894	0	1	0.612541	0.0482855	0.334613	0.320401	spermidine
0.93_72.0808m/z	-0.442436	0.0626097	0	1	-0.56428	0.3941	-0.133167	0.676168	Deanol
0.97_158.9636m/z	0.406897	0.644627	0	1	0.328611	0.67884	0.812409	0.258592	0.97_158.9636
0.97_203.2230m/z	0.340969	0.512746	0	1	0.0538223	0.89721	0.249606	0.646085	Spermine
0.97_226.9515m/z	0.663923	0.212401	0	1	0.271753	0.660843	0.651731	0.238282	Iron(3+) 2-hydroxy-1,2,3-propanetricarboxylate ammoniate (1:1:1)
0.97_90.9767m/z	0.331094	0.533633	0	1	0.0794721	0.876591	0.50927	0.27011	0.97_90.9767
1.02_238.0662n	-0.0949311	0.821384	0	1	0.498032	0.331573	0.501202	0.24312	4,5,6,7,8-Pentahydroxy-2-oxooctanoic acid
1.24_192.1221n	-0.449303	0.616815	0	1	0.377368	0.665984	0.334649	0.695707	1.02_238.0662
1.29_146.1172m/z	0.276844	0.28158	0	1	0.163398	0.521212	0.061653	0.831387	g-Butyrobetaine
1.29_162.1125m/z	0.438571	0.667291	0	1	1.20376	0.260908	0.676395	0.517293	5870987
1.29_203.0523m/z	1.17643	0.192043	0	1	0.391179	0.673344	1.07053	0.26234	4,5,6,7,8-Pentahydroxy-2-oxooctanoic acid
1.29_80.9478m/z	0.349884	0.181133	0	1	0.251993	0.367966	0.355705	0.26428	1.29_80.9478
1.38_118.1225m/z	0.207213	0.581082	0	1	-0.366545	0.281367	-0.54906	0.412388	2-(Diethylamino)ethanol
1.38_160.1332m/z	-0.105163	0.869423	0	1	-0.13938	0.825165	-0.0278444	0.968053	N-Methylnicotinium
1.38_189.0733m/z	-0.283775	0.824394	0	1	0.381355	0.772624	-0.134879	0.92377	Diethyl tartrate
1.42_118.0861m/z	0.322059	0.113353	0	1	0.657814	0.060466	-0.00182508	0.995297	methoxyethanol
1.42_146.0921m/z	0.962732	0.312963	0	1	0.591927	0.209283	0.846836	0.120958	g-Guanidinobutyrate
1.42_82.9448m/z	0.410239	0.129646	0	1	0.275494	0.308903	0.408053	0.181684	Marble
1.51_204.1230m/z	0.121032	0.672107	0	1	-0.611416	0.0865493	-0.298271	0.479872	(2S)-2-Methyl-4-(1H-purin-6-ylamino)-1-butanol
1.60_152.0061n	#N/A	#N/A	#N/A	#N/A	#N/A	#N/A	#N/A	#N/A	1.60_152.0061
1.65_123.0553m/z	0.0317507	0.941758	0	1	1.63214	0.00292668	0.465038	0.451946	oxiracetam
1.65_158.1538m/z	0.0759257	0.964205	0	1	1.14529	0.478942	0.223861	0.878727	Heptan-1-ol
1.65_159.0276m/z	0.936607	0.000156683	0	1	1.31557	0.00163511	1.13971	0.0254849	Hex-2-ulosonic acid
1.65_169.0734n	0.0551488	0.943816	0	1	-0.0496819	0.969749	0.168245	0.843437	noradrenaline
1.65_202.1800m/z	-0.27936	0.855914	0	1	0.00276477	0.998365	-0.166425	0.901172	11-Aminoundecanoic acid
1.65_215.0160m/z	#N/A	#N/A	#N/A	#N/A	#N/A	#N/A	#N/A	#N/A	Diuron
1.70_152.0318m/z	0.242883	0.380433	0	1	1.37315	0.00507441	1.09321	0.0207653	1-[(Carboxyacetyl)amino]cyclopropanecarboxylic acid
1.88_204.0623m/z	0.264344	0.549005	0	1	1.00445	0.0631675	0.495323	0.28671	MFCD20488630
1.92_182.0811m/z	0.399381	0.350566	0	1	1.06382	0.0535425	0.372658	0.468907	8-DEMETHYL MEIQX
10.03_309.1307m/z	0.862672	0.401525	0	1	0.917696	0.354021	0.533974	0.623327	Boschnaloside
10.08_197.1144m/z	0.973561	0.0488869	0	1	0.63566	0.240721	0.584176	0.225354	Isobutyl furylpropionate
10.17_267.1200m/z	#N/A	#N/A	#N/A	#N/A	#N/A	#N/A	#N/A	#N/A	Histidylphenylalanine
10.35_116.0473m/z	0.566406	0.161169	0	1	0.366416	0.22184	0.639292	0.00634438	Paracetamol
10.35_193.1426m/z	0.628306	0.0817335	0	1	0.416208	0.355415	0.440961	0.15777	10.35_193.1426
10.35_215.1253m/z	0.828941	0.213854	0	1	0.843494	0.125364	0.914483	0.0383875	(1R)-3-Ethyl-1-methyl-2-phenyl-1H-inden-6-ol
10.35_251.1251m/z	0.389141	0.682751	0	1	0.588732	0.491919	0.958865	0.323827	METHYLCHOLANTHRENE
10.39_388.2534m/z	-0.60367	0.0291961	0	1	-0.187806	0.651479	-0.101866	0.766979	Bilagen
10.39_393.2090m/z	-0.781761	0.164518	0	1	-0.185304	0.746202	-0.105209	0.784598	4a-Hydroxy-12-methoxy-4,4,6a,8,13b-pentamethyl-1,4,4a,5,6,6a,9,13,13a,13b-decahydro-2H-benzo[a]furo[3,4-i]xanthene-3,11-dione
10.53_295.1157m/z	-0.346893	0.69832	0	1	#N/A	#N/A	#N/A	#N/A	FLURBIPROFEN AXETIL
10.53_353.1162m/z	0.894277	0.197714	0	1	0.269191	0.793119	0.833722	0.209321	Aranidipine
10.62_335.1058m/z	0.177659	0.815595	0	1	0.636371	0.407852	0.243429	0.703264	UW0246000
10.62_357.0875m/z	#N/A	#N/A	0	1	#N/A	#N/A	-0.15457	0.815181	Penicillin G Sodium Salt
10.71_193.0832m/z	0.553691	0.158548	0	1	0.409392	0.216869	0.327749	0.24555	Benz(a)anthracene
10.80_432.2796m/z	-1.23005	0.130974	0	1	-0.998803	0.277526	-0.112683	0.806616	Gentamicin C1a
10.80_437.2351m/z	-0.681956	0.0779217	0	1	-0.322485	0.526206	-0.156317	0.630917	Methylprednisolone aceponate
10.85_210.1097m/z	-1.52909	0.0598738	0	1	-0.342738	0.638308	0.0206127	0.965907	Dimetofrine
10.94_205.0832m/z	0.838682	0.196735	0	1	0.220144	0.752972	-0.067912	0.924507	Resorcinol diglycidyl ether
11.07_194.1147m/z	0.393574	0.53263	0	1	-0.191056	0.790065	-0.224599	0.761415	Isoprenaline
11.12_181.0833m/z	-0.286188	0.706607	0	1	0.189828	0.703301	0.502244	0.559483	Propylparaben
11.12_259.1512m/z	0.59968	0.248354	0	1	0.551526	0.110394	0.334176	0.371319	Norgestrienone
11.12_476.3057m/z	#N/A	#N/A	0	1	#N/A	#N/A	-0.68848	0.318093	hydrocortamate
11.12_481.2611m/z	-0.864094	0.0283197	0	1	-0.42594	0.385651	-0.296232	0.318639	Ajugalactone
11.35_197.0781m/z	-0.181133	0.740649	0	1	0.094961	0.819312	-0.0981613	0.808672	Cantharidin
11.35_207.0988m/z	1.28611	0.131532	0	1	0.899796	0.244386	1.01096	0.171288	Epiguanine
11.35_273.1305m/z	0.348025	0.774486	0	1	0.886276	0.439135	-0.0393257	0.960569	Trimethoprim
11.44_520.3318m/z	#N/A	#N/A	0	1	#N/A	#N/A	-0.377631	0.50387	3-{1-Hydroxy-2-[13-hydroxy-13-(hydroxymethyl)-8-methylpodocarpan-14-yl]ethyl}-5-oxo-2,5-dihydro-2-furanyl acetate
11.44_525.2872m/z	-1.10787	0.0832891	0	1	-0.806343	0.225002	-0.208997	0.508234	Falecalcitriol
11.48_239.0888m/z	0.859097	0.314348	0	1	1.46868	0.0234376	0.897788	0.0869407	Diprogulic Acid
11.53_255.0674m/z	0.697615	0.0601492	0	1	0.365656	0.348461	0.325164	0.306192	Chrysophanic acid
11.57_251.1251m/z	0.289323	0.571567	0	1	0.303462	0.475246	0.286616	0.461413	METHYLCHOLANTHRENE
11.71_296.1523m/z	-1.76342	0.0672576	0	1	-0.622854	0.630353	-0.30198	0.712693	butanilicaine
11.71_303.1765m/z	#N/A	#N/A	0	1	0.0175209	0.978291	-0.158934	0.788363	resmethrin
11.71_569.3134m/z	#N/A	#N/A	0	1	#N/A	#N/A	-0.175533	0.70844	anthranoyllycoctonine
11.93_279.1192m/z	0.640225	0.0785268	0	1	0.554819	0.110405	0.207378	0.563042	lorcinadol
11.98_249.1094m/z	#N/A	#N/A	#N/A	#N/A	#N/A	#N/A	#N/A	#N/A	3-dimethylallyl-4-hydroxyphenylpyruvic acid
11.98_318.1652m/z	-1.29855	0.0884432	0	1	-0.982546	0.23203	-0.949162	0.192668	(14alpha)-3,17-Dimethylmorphinan phosphate (1:1)
12.03_243.1197m/z	0.0541078	0.939347	0	1	0.1272	0.811641	0.277285	0.506224	(+/-)-pantetheine
12.07_199.1300m/z	0.261195	0.502058	0	1	-0.460667	0.415824	0.297346	0.35616	1780537
12.21_202.1799m/z	-0.340955	0.689858	0	1	-0.34151	0.495338	0.116377	0.726635	11-Aminoundecanoic acid
12.21_229.1407m/z	0.952079	0.0749423	0	1	0.841415	0.078346	0.827175	0.048459	MFCD27967839
12.21_337.1050m/z	-0.334105	0.536746	0	1	-0.798792	0.294443	-0.154587	0.76852	Auranetin
12.25_251.1845m/z	0.565419	0.109517	0	1	0.441263	0.00332717	0.608007	0.000995325	Dimethirimol
12.25_273.1669m/z	1.57655	0.21466	0	1	2.03008	0.0449838	2.21722	0.030443	Gestrinone
12.25_321.1306m/z	-0.451771	0.503505	0	1	-0.699026	0.388108	-0.208207	0.754182	Conchosin B
12.25_329.1837m/z	-0.742206	0.084	0	1	-0.348772	0.261029	-0.253128	0.386402	3-Methyl-5-{5-[4-(4-methyl-4,5-dihydro-1,3-oxazol-2-yl)phenoxy]pentyl}-1,2-oxazole
12.25_340.1785m/z	-1.3328	0.163166	0	1	-0.984531	0.209539	-0.914455	0.244112	Cafedrine
12.30_309.1267m/z	0.0374838	0.969962	0	1	0.473859	0.631102	-0.0773297	0.925005	8-Chloro-11-(4-methyl-1-piperazinyl)-10H-dibenzo[b,e][1,4]diazepine
12.34_353.1165m/z	0.0627418	0.948144	0	1	0.46325	0.631179	0.0301964	0.97094	Aranidipine
12.39_251.1244m/z	0.483902	0.158355	0	1	0.491525	0.0925119	0.408827	0.203153	METHYLCHOLANTHRENE
12.43_106.0631n	0.672326	0.0348466	0	1	0.252937	0.52606	0.609122	0.0141638	MFCD00059662
12.43_251.0887m/z	0.795907	0.10166	0	1	1.08229	0.010436	0.456929	0.241389	4 hydroxy tolbutamide
12.48_362.1915m/z	#N/A	#N/A	0	1	#N/A	#N/A	-0.827311	0.299004	11beta-Chloromethylestradiol
12.52_195.0991m/z	0.199366	0.768325	0	1	0.340829	0.575293	0.159834	0.809824	3448
12.61_337.1335m/z	-0.174882	0.683292	0	1	-0.0366622	0.949247	-0.284735	0.598796	Suladrin
12.66_211.0939m/z	#N/A	#N/A	0	1	-0.794504	0.211833	-0.00533237	0.99215	L-(+)-Arginine Hydrochloride
12.70_227.1251m/z	0.294389	0.0770322	0	1	-0.129818	0.607688	-0.1296	0.61202	Butopyronoxyl
12.70_353.1638m/z	0.497072	0.428096	0	1	0.412887	0.524727	0.575158	0.276055	PRINOMIDE TROMETHAMINE
12.70_384.2046m/z	-1.05524	0.28104	0	1	-1.47665	0.229818	-0.809299	0.409811	Denaverine hydrochloride
12.75_257.1356m/z	1.05244	0.11862	0	1	0.892058	0.0922634	0.944757	0.0143767	Hexamine
12.80_172.2058m/z	-1.46372	0.131784	0	1	-1.35159	0.12572	-0.875388	0.351163	12.80_172.2058
12.89_406.2177m/z	#N/A	#N/A	0	1	#N/A	#N/A	-0.572672	0.622696	Idanpramine
12.98_237.1094m/z	1.10289	0.182032	0	1	1.30614	0.120295	0.690964	0.369951	Sotalol
12.98_313.0902m/z	#N/A	#N/A	0	1	0.16385	0.895484	0.24087	0.860764	flumizole
13.02_233.0780m/z	0.399998	0.67493	0	1	-0.326258	0.37319	0.0525246	0.801937	nitrilotriacetic acid
13.02_309.2131m/z	-0.395808	0.211697	0	1	-0.0580105	0.894829	0.591596	0.379755	Oxybuprocaine
13.11_207.1586m/z	0.767799	0.0690525	0	1	0.659612	0.0178905	0.490492	0.0391273	tetridamine
13.11_229.1408m/z	1.37756	0.100021	0	1	1.42156	0.032577	1.24995	0.0453876	Dibutyl malate
13.11_428.2306m/z	#N/A	#N/A	0	1	#N/A	#N/A	-1.45197	0.159379	Lomibuvir
13.16_353.1580m/z	1.45999	0.445367	0	1	1.33423	0.487042	0.484922	0.78078	PRINOMIDE TROMETHAMINE
13.29_309.1658m/z	0.521291	0.23808	0	1	0.333703	0.411646	0.413161	0.384406	alpha,alpha'-Diethyl-4,4'-bis(2-propynyloxy)stilbene
13.34_238.1412m/z	#N/A	#N/A	#N/A	#N/A	#N/A	#N/A	#N/A	#N/A	(6R,7S)-6,7-Dihydroxy-8-methyl-8-azabicyclo[3.2.1]oct-3-yl (2E)-2-methyl-2-butenoate
13.43_249.1092m/z	0.00306624	0.992805	0	1	0.265907	0.377755	0.0877089	0.758473	Articaine
13.52_472.2568m/z	-1.88513	0.149949	0	1	#N/A	#N/A	-0.881988	0.44581	(1S,3S,7R,10S,11S,12S,16R)-7,11-Dihydroxy-8,8,10,12,16-pentamethyl-3-[(1E)-1-(2-methyl-1,3-thiazol-4-yl)-1-propen-2-yl]-4,17-dioxabicyclo[14.1.0]heptadecane-5,9-dione
13.61_325.2241m/z	-1.06461	0.469907	0	1	-1.19483	0.322005	-0.481503	0.722465	4231
13.66_273.1668m/z	0.47538	0.50924	0	1	1.21462	0.0608443	0.936931	0.149616	Gly-Arg
13.75_309.2241m/z	-0.0761275	0.858971	0	1	0.184893	0.418683	0.234609	0.278279	tp
13.79_331.2086m/z	0.0671398	0.830224	0	1	0.184029	0.478788	0.0517009	0.884635	Bexarotene
13.84_235.0940m/z	0.758225	0.231575	0	1	1.4424	0.00782985	0.43681	0.337587	Benzo(a)pyrene
13.88_237.1095m/z	#N/A	#N/A	#N/A	#N/A	#N/A	#N/A	#N/A	#N/A	3-Dimethylallyl-4-hydroxymandelic acid
13.93_265.1881m/z	#N/A	#N/A	0	1	-1.21294	0.219688	-1.10119	0.319276	6-[8-Hydroxy-1-(hydroxymethyl)octahydro-2H-quinolizin-3-yl]-2-piperidinone
14.02_237.1453m/z	0.484892	0.315733	0	1	0.371823	0.398533	0.207002	0.603626	MFCD00154935
14.02_317.1927m/z	-0.0626911	0.738905	0	1	0.247877	0.251249	0.0988292	0.517665	Methyl (2E,4Z,6E,8E,10E,12E,14E,16E)-4,8,13,17-tetramethyl-18-oxo-2,4,6,8,10,12,14,16-octadecaoctaenoate
14.02_538.2960m/z	#N/A	#N/A	0	1	#N/A	#N/A	-0.310892	0.845037	Leukotriene D4
14.06_235.1300m/z	0.321299	0.314643	0	1	0.34209	0.100972	-0.0131921	0.962368	2,3-Dimethoxy-5-methyl-6-(3-methyl-2-buten-1-yl)-1,4-benzenediol
14.38_271.1510m/z	0.773659	0.445402	0	1	-1.15738	0.58035	-0.588083	0.566311	Propentofylline
14.52_299.1101m/z	1.14422	0.115802	0	1	1.14709	0.0257025	1.08084	0.0156893	6-Benzylthioguanine
14.52_315.0841m/z	1.04219	0.130373	0	1	0.907252	0.0212616	0.876611	0.0132054	Phenoxymethylpenicillin
14.52_315.1772m/z	1.02467	0.325357	0	1	1.15421	0.093906	1.73959	0.00828334	Phenothrin
14.56_157.0501m/z	1.05156	0.0888827	0	1	0.438399	0.320824	0.731075	0.0336513	(3R,5R)-1,3,4,5-Tetrahydroxycyclohexanecarboxylic acid
14.79_238.1773m/z	-0.152513	0.751979	0	1	-0.239872	0.564885	-0.853005	0.154322	4808
15.02_236.1618m/z	-0.149381	0.806992	0	1	-0.407103	0.614473	0.110907	0.857953	(1R,5R)-3,3,5-Trimethylcyclohexyl 5-oxo-L-prolinate
15.02_279.2037m/z	-0.121393	0.832148	0	1	-0.493613	0.452139	-0.835297	0.235614	4808
15.02_363.1775m/z	-0.532415	0.820302	0	1	-0.141025	0.943704	-1.28961	0.533895	Ptaquiloside
15.02_379.1519m/z	1.49728	0.371519	0	1	1.33424	0.4019	0.660477	0.663894	Gartanin
15.20_200.2373m/z	-1.02694	0.113061	0	1	-1.12045	0.0848793	-0.564002	0.403157	15.20_200.2373
15.24_205.1431m/z	1.27115	0.059243	0	1	0.732482	0.282572	0.207775	0.838791	4-(1,2-Dihydroxy-2-propanyl)-1-methyl-1,2-cyclohexanediol
15.24_227.1253m/z	1.40052	0.204657	0	1	1.31368	0.201482	1.43477	0.158278	Etoglucid
15.24_87.0440m/z	#N/A	#N/A	#N/A	#N/A	#N/A	#N/A	#N/A	#N/A	3-Hydroxyisobutyric acid
15.38_381.1307m/z	-0.0551936	0.929779	0	1	-1.88352	0.0369408	#N/A	#N/A	halopemide
15.51_298.0417m/z	#N/A	#N/A	#N/A	#N/A	#N/A	#N/A	#N/A	#N/A	4-Methylumbelliferone sulfate
15.56_141.0004m/z	#N/A	#N/A	#N/A	#N/A	#N/A	#N/A	#N/A	#N/A	Benzenesulfonic acid
15.56_158.0267m/z	0.327449	0.087088	0	1	0.314803	0.114254	0.332483	0.08377	15.56_158.0267
15.56_214.0895m/z	0.298649	0.230545	0	1	0.35254	0.162541	0.272898	0.274965	Benzoyldehydro-2,3-dihydroxy-benzone
15.56_236.0714m/z	0.268904	0.294334	0	1	0.357631	0.17242	0.295462	0.260419	IOBENGUANE I-123
15.56_438.1565m/z	0.700976	0.0651431	0	1	#N/A	#N/A	#N/A	#N/A	10-Formyltetrahydrofolate
15.56_77.0387m/z	#N/A	#N/A	#N/A	#N/A	#N/A	#N/A	#N/A	#N/A	Dihydroresorcinol
15.65_337.2453m/z	-0.230777	0.661145	0	1	-0.0985078	0.881609	0.687665	0.223997	15.65_337.2453
15.69_147.0348m/z	0.376215	0.181507	0	1	0.366185	0.238502	0.373342	0.232423	ethionamide S-oxide
15.69_195.9738m/z	0.070968	0.85552	0	1	0.223139	0.550192	0.234653	0.488032	Chloroxine
15.69_243.1831n	-0.415727	0.361544	0	1	-0.00992856	0.982803	-0.592506	0.281762	N-Undecanoylglycine
15.69_266.1726m/z	-0.385149	0.429117	0	1	0.0526413	0.921812	-0.741828	0.252045	Tegaserod
15.88_237.1460m/z	#N/A	#N/A	#N/A	#N/A	#N/A	#N/A	#N/A	#N/A	MFCD00154935
16.01_251.1252m/z	1.30451	0.256236	0	1	1.6647	0.237391	1.18094	0.257419	coenzyme Q1
16.10_228.1955m/z	-0.235765	0.539677	0	1	-0.654281	0.0465207	-0.469767	0.267511	Cyprodenate
16.10_266.1518m/z	0.491115	0.529772	0	1	0.0802575	0.924853	0.219792	0.807802	Isoxuprine
16.10_267.1810n	-0.461395	0.693958	0	1	-1.04879	0.217674	-1.18968	0.449293	Metoprolol
16.10_282.2038m/z	-0.179627	0.740968	0	1	-0.600853	0.263558	-0.431402	0.485034	Butenafine
16.15_298.1777m/z	-0.179857	0.794717	0	1	-0.333582	0.301677	0.272384	0.559613	a-Eucaine
16.19_180.1356m/z	1.1612	0.160886	0	1	#N/A	#N/A	1.15668	0.212738	11343172
16.24_228.2681m/z	-0.872043	0.207699	0	1	-1.58197	0.0468963	-0.731014	0.359206	16.24_228.2681
16.28_198.1852m/z	0.260929	0.295185	0	1	0.38217	0.0253467	0.312738	0.206413	(Â±)-Menthol
16.33_177.0544m/z	0.628492	0.175513	0	1	0.00161966	0.99804	0.552851	0.107111	Temozolomide
16.33_223.0959m/z	0.756725	0.206198	0	1	0.441572	0.510354	0.57373	0.263079	Doxpicomine hydrochloride
16.33_245.0784m/z	0.600836	0.261362	0	1	-0.399068	0.662492	0.545693	0.162047	Methionylmethionine
16.56_255.1585m/z	0.215015	0.687383	0	1	-0.09706	0.838448	0.346398	0.363513	cartazolate
16.56_277.1409m/z	0.297128	0.395857	0	1	0.233548	0.506477	0.278506	0.458872	propamidine
16.65_274.2738m/z	-0.76055	0.639927	0	1	-0.370558	0.774445	-0.828385	0.530933	Hexadecasphinganine
16.65_296.2543m/z	-0.232843	0.814734	0	1	-0.247313	0.736311	-0.672739	0.417818	PALGLY
16.69_451.2283m/z	-0.178737	0.877215	0	1	-0.3912	0.738985	-1.05005	0.327849	Naluzotan hydrochloride
16.74_467.2024m/z	-0.118229	0.928334	0	1	-0.41337	0.760109	-1.02161	0.425363	(1'R,2R,3'R,8'R,12'S,13'R,18'Z,20'Z,24'R,25'S)-12'-Hydroxy-5',13',25'-trimethyl-11'H,17'H,22'H-spiro[oxirane-2,26'-[2,10,16,23]tetraoxatetracyclo[22.2.1.0~3,8~.0~8,25~]heptacosa[4,18,20]triene]-11',17 ',22'-trione
16.78_451.1735m/z	-0.171006	0.765852	0	1	-0.318406	0.631032	-0.710542	0.310191	rutaevin
16.78_467.1485m/z	-0.23503	0.796786	0	1	-0.251428	0.793005	-0.410886	0.665001	N-{2-[(3-Methyl-8-oxo-1,4a,5,8-tetrahydrocyclopropa[c]pyrrolo[3,2-e]indol-6(4H)-yl)carbonyl]-1H-indol-5-yl}-1-benzofuran-3-carboxamide
16.87_311.1469m/z	-0.368558	0.741201	0	1	-0.592707	0.629375	-0.466019	0.632551	tiapride
16.87_327.1205m/z	0.887173	0.268787	0	1	#N/A	#N/A	#N/A	#N/A	Marbofloxacin
16.92_286.3102m/z	-2.23502	0.153365	0	1	#N/A	#N/A	#N/A	#N/A	16.92_286.3102
16.92_391.2089m/z	0.241498	0.643187	0	1	0.575455	0.440706	#N/A	#N/A	2-Propyl-1-{[2'-(2H-tetrazol-5-yl)-4-biphenylyl]methyl}-5,6,7,8-tetrahydrocyclohepta[d]imidazol-4(1H)-one
16.92_407.1846m/z	-0.870649	0.23145	0	1	-0.827952	0.264266	-0.963088	0.129756	Periciazine
16.96_249.2056m/z	#N/A	#N/A	0	1	#N/A	#N/A	0.544105	0.531511	7-Methyl-2,6,9,12-tetraoxahexadecane
16.96_271.1879m/z	1.92493	0.111163	0	1	1.06146	0.308524	1.71537	0.0368516	16alpha-Fluoro-17alpha-hydroxyandrost-4-en-3-one
16.96_443.2324m/z	#N/A	#N/A	0	1	#N/A	#N/A	0.100838	0.95206	Mosapramine
17.01_288.2897m/z	-0.115585	0.980121	0	1	0.717348	0.86474	1.90021	0.686512	17.01_288.2897
17.14_317.1360m/z	#N/A	#N/A	0	1	#N/A	#N/A	#N/A	#N/A	palmatine
17.24_348.9894m/z	#N/A	#N/A	#N/A	#N/A	#N/A	#N/A	#N/A	#N/A	17.24_348.9894
17.28_172.1693m/z	1.32477	0.288584	0	1	#N/A	#N/A	0.967434	0.162978	1-Octanol
17.28_310.2707m/z	1.01989	0.8092	0	1	0.832248	0.843342	0.612183	0.885446	N-Heptadecanoylglycine
17.33_367.1743m/z	#N/A	#N/A	0	1	#N/A	#N/A	-0.929297	0.332154	Roxatidine acetate hydrochloride
17.42_244.2633m/z	0.44286	0.874484	0	1	2.03956	0.458948	0.363159	0.894744	17.42_244.2633
17.46_324.1419m/z	-0.371241	0.66085	0	1	0.277647	0.800515	0.169794	0.896365	8-{[2-Hydroxy-2-(4-hydroxyphenyl)ethyl](methyl)amino}-1,3,7-trimethyl-3,7-dihydro-1H-purine-2,6-dione
17.46_333.1698m/z	0.0161083	0.975123	0	1	0.333019	0.4078	0.241606	0.560951	12,13-Epoxytrichothec-9-ene-3,15-diyl diacetate
17.55_270.3153m/z	-0.985645	0.368346	0	1	-1.1997	0.0853803	-0.999236	0.183266	ODA
17.60_343.2082m/z	0.123366	0.834079	0	1	-0.313024	0.690203	0.298963	0.653958	9-Fluoro-16alpha-methylpregn-4-ene-3,11,20-trione
17.73_284.1264n	0.92886	0.565624	0	1	-0.74923	0.619194	-0.846667	0.489529	UNII:A42VUS2X73
17.73_327.1780m/z	0.894429	0.331345	0	1	#N/A	#N/A	0.248908	0.766067	17,21-Epoxy-9-fluoro-11beta-hydroxyprogesterone
17.73_419.2403m/z	0.031107	0.98324	0	1	-0.575273	0.73066	-0.781215	0.59059	Rhodojaponin IV
17.73_435.2148m/z	1.40678	0.471361	0	1	0.686077	0.704038	-0.126165	0.941917	Bethanidine hemisulfate
17.87_304.2996m/z	0.150253	0.848915	0	1	-0.0768911	0.919222	-1.58857	0.185422	17.87_304.2996
18.14_563.3397m/z	#N/A	#N/A	0	1	-0.504511	0.233876	-0.0469816	0.925655	(1'R,2S,4'S,5S,6R,8'R,10'E,12'S,13'S,14'E,16'E,20'R,21'R,24'S)-6-[(2S)-2-Butanyl]-12',24'-dihydroxy-21'-methoxy-5,11',13',22'-tetramethyl-5,6-dihydro-2'H-spiro[pyran-2,6'-[3,7,19]trioxatetracyclo[15.6 .1.1~4,8~.0~20,24~]pentacosa[10,14,16,22]tetraen]-2'-one
18.19_295.1528m/z	1.21534	0.0410838	0	1	-0.353135	0.776908	0.0382569	0.964717	ethacridine
18.19_339.1799m/z	-0.199031	0.810909	0	1	-1.08484	0.195883	-0.277146	0.675935	MFCD00035390
18.55_323.1904m/z	0.0104675	0.987901	0	1	-0.860222	0.268982	-0.553721	0.536143	Mepenzolate
18.68_417.2802m/z	0.115954	0.759864	0	1	-0.133484	0.679303	0.150277	0.666196	(2R)-2-Hydroxy-3-(phosphonooxy)propyl nonadecanoate
18.73_395.3624m/z	0.282074	0.227133	0	1	-0.505159	0.373544	0.291892	0.40098	(.+-.)-Î±-Tocopherol
18.73_417.3446m/z	0.147281	0.503355	0	1	-0.253195	0.443218	0.181768	0.566824	Docosatetraenoylethanolamide
19.18_60.0809m/z	#N/A	#N/A	#N/A	#N/A	#N/A	#N/A	#N/A	#N/A	Trimethylamine
19.32_297.1464m/z	-0.115293	0.716085	0	1	-0.579639	0.219748	-0.542461	0.447584	methopromazine
19.50_357.2609m/z	-1.77925	0.363552	0	1	-2.40532	0.209418	-2.33968	0.23748	(2E,4E,6E,8E,10E,12E,14E)-15-(4-Hydroxy-2,6,6-trimethyl-1-cyclohexen-1-yl)-4,9,13-trimethyl-2,4,6,8,10,12,14-pentadecaheptaenal
19.59_445.3132m/z	-1.00317	0.317197	0	1	-0.962044	0.251699	-1.05777	0.240902	Menatetrenone
19.64_269.2085m/z	#N/A	#N/A	#N/A	#N/A	#N/A	#N/A	#N/A	#N/A	1792831
19.64_401.2869m/z	-1.03629	0.294116	0	1	-0.997537	0.257804	-1.15606	0.19757	bolmantalate
19.68_421.2326m/z	1.05318	0.348795	0	1	3.08174	0.0381408	-0.640891	0.497726	Estriol tripropionate (JAN)
19.68_489.3393m/z	-0.783507	0.433251	0	1	-1.33771	0.135694	-1.9756	0.17823	1-{3-Hydroxy-3-[(2E,4E,6Z,8E,10E,12E,14Z,16E)-6,11,15-trimethyl-17-(2,6,6-trimethyl-1-cyclohexen-1-yl)-2,4,6,8,10,12,14,16-heptadecaoctaen-2-yl]-2-oxiranyl}ethanone
19.68_533.3654m/z	-0.86295	0.389705	0	1	-1.64021	0.157711	-1.62795	0.215376	Atiprimod dimaleate
19.73_577.3917m/z	-0.845429	0.418334	0	1	-1.85394	0.124107	-1.22587	0.290962	[8-Formyl-5-methoxy-2-methyl-2-(4-methyl-2-oxo-3-penten-1-yl)-3,4-dihydro-2H-chromen-7-yl]methyl (9E,12E)-9,12-octadecadienoate
19.77_621.4179m/z	-0.956095	0.330511	0	1	-1.81917	0.121973	-0.652284	0.510531	Enalkiren
19.82_366.2309m/z	-0.613092	0.237225	0	1	-0.65158	0.201696	-0.544494	0.322828	6-Hydroxybuspirone
19.82_665.4441m/z	-1.03732	0.295855	0	1	-1.84421	0.198379	-0.542197	0.560629	(R)-paliperidone palmitate
19.82_709.4702m/z	-1.79173	0.233674	0	1	#N/A	#N/A	-0.547051	0.688703	N~1~-[5-({N~6~-[3-(Arginylamino)propyl]-N~6~-methyllysyl}amino)pentyl]-N~2~-[(4-hydroxy-1H-indol-3-yl)acetyl]aspartamide
19.86_388.2437m/z	-0.761643	0.165489	0	1	-0.986047	0.106201	-0.985428	0.284583	Bilagen
19.86_409.7509n	-1.25527	0.164223	0	1	-1.28413	0.120073	-0.808548	0.281723	19.86_409.7509
19.86_410.2567m/z	-0.758207	0.183322	0	1	-0.68847	0.181519	-0.461571	0.362193	N-Benzhydryl-N'-cinnamylpiperazine
19.91_327.2503m/z	-0.237137	0.736368	0	1	-0.392591	0.43847	-0.184427	0.714807	3-(2,4-Cyclopentadien-1-ylidene)pregn-4-en-20-one
19.91_388.3931m/z	0.888225	0.287448	0	1	-0.416116	0.226186	-0.362571	0.494202	19.91_388.3931
19.91_432.2697m/z	-1.00089	0.135176	0	1	-1.38003	0.117831	-0.777644	0.285481	Browniine
19.95_366.3202m/z	-0.172398	0.814563	0	1	-0.776951	0.209629	-0.740583	0.406404	(9E,12E)-N-(1-Phenylethyl)-9,12-octadecadienamide
19.95_454.2827m/z	-0.791767	0.131048	0	1	-0.737149	0.141664	-0.505377	0.309371	Delcosine
19.95_476.2962m/z	#N/A	#N/A	0	1	#N/A	#N/A	-0.397679	0.702928	tubulosine
19.95_493.3134m/z	#N/A	#N/A	#N/A	#N/A	#N/A	#N/A	#N/A	#N/A	19.95_493.3134
2.01_132.0751m/z	0.473892	0.180224	0	1	-0.592513	0.165515	0.0279685	0.943285	Creatine
2.01_198.0871m/z	0.238196	0.623912	0	1	0.0307552	0.969528	-0.284982	0.720146	Fludorex
2.06_154.0474m/z	0.583127	0.0284689	0	1	1.46988	0.000804919	0.828623	0.00597413	N-Acetyl-DL-glutamic acid
2.19_154.0836m/z	0.2378	0.635033	0	1	1.15599	0.0339093	0.638706	0.158446	(+)-castanospermine
2.19_176.0655m/z	#N/A	#N/A	#N/A	#N/A	#N/A	#N/A	#N/A	#N/A	Propachlor
2.24_132.1018m/z	0.211176	0.591597	0	1	0.850424	0.106989	0.362959	0.387295	Aminocaproic acid
2.24_86.0966m/z	0.216209	0.60148	0	1	0.876447	0.107658	0.364219	0.404668	2908
2.28_218.1386m/z	0.228814	0.715381	0	1	1.55437	0.0294015	0.761166	0.215364	Ethanal tetramer
2.47_157.0834m/z	0.176313	0.455184	0	1	0.309642	0.22293	0.349661	0.168116	Suberic acid
2.65_173.0783m/z	0.311552	0.355564	0	1	0.295736	0.216931	0.407208	0.10432	Dambonitol
2.69_151.0962m/z	0.458245	0.308313	0	1	0.0285525	0.964196	0.330025	0.383799	3,4-Diaminopyridine
2.74_168.0393n	-0.0537948	0.866023	0	1	0.0964653	0.878793	0.131024	0.620512	2.74_168.0393
2.96_139.0367m/z	-0.355263	0.312984	0	1	0.304276	0.475922	-0.00907064	0.985908	(-)-Shikimic acid
20.00_311.1264m/z	-0.275085	0.833516	0	1	0.170616	0.869622	0.218975	0.857137	(+)-Gibberellic acid
20.00_349.2943m/z	0.558708	0.52694	0	1	-0.77767	0.32591	0.0234749	0.967058	20.00_349.2943
20.00_371.2765m/z	-0.417936	0.619588	0	1	-0.897672	0.159231	-0.612856	0.326967	1-Naphthylacetylspermine
20.04_410.3468m/z	-0.550736	0.500684	0	1	-0.84936	0.160178	-0.57598	0.327428	20.04_410.3468
20.04_415.3020m/z	-0.522249	0.494771	0	1	-0.963217	0.128394	-0.64587	0.292969	(2E,4E,6E,8E,10E,12E,14E,16E,18E)-2,6,10,15,19,23-Hexamethyl-2,4,6,8,10,12,14,16,18,22-tetracosadecaenoic acid
20.09_454.3732m/z	-0.64326	0.416315	0	1	-0.983293	0.131859	-0.699776	0.285141	doxercalciferol
20.09_459.3282m/z	-0.620274	0.392514	0	1	-0.974094	0.120392	-0.662337	0.268236	Guanethidine Hemisulfate
20.13_498.3994m/z	-0.622881	0.38553	0	1	-0.961569	0.139113	-0.659663	0.294031	Oleanolic acid
20.13_503.3547m/z	-0.650412	0.337492	0	1	-0.979634	0.109446	-0.675917	0.246271	20.13_503.3547
20.13_542.4257m/z	-0.805671	0.274751	0	1	-1.08341	0.0899652	-0.7732	0.211345	(3beta)-7,11-Dioxolanostan-3-yl acetate
20.13_547.3810m/z	-0.68868	0.290975	0	1	-0.969028	0.111331	-0.666584	0.242814	Didodecyl 3,3'-disulfanediyldipropanoate
20.18_586.4518m/z	-0.638444	0.301077	0	1	-0.864473	0.121444	-0.610934	0.262112	20.18_586.4518
20.18_591.4072m/z	-0.68899	0.260412	0	1	-0.907251	0.111226	-0.599585	0.263604	LysoPC(20:1(11Z))
20.23_373.2383m/z	-0.286465	0.235697	0	1	-0.375557	0.0615104	-0.137507	0.443358	Asebotoxin II
20.23_630.4781m/z	-0.646248	0.262496	0	1	-0.778051	0.122687	-0.550576	0.265913	(2R)-3-{[(2-Aminoethoxy)(hydroxy)phosphoryl]oxy}-2-[(1Z)-1-hexadecen-1-yloxy]propyl myristate
20.23_635.4333m/z	-0.729133	0.225492	0	1	-0.855557	0.11582	-0.573626	0.261042	Eldacimibe
20.23_674.5044m/z	-0.639515	0.235597	0	1	-0.802644	0.105777	-0.574658	0.258683	dppe
20.23_679.4595m/z	-0.666479	0.228255	0	1	-0.810797	0.124026	-0.50796	0.298181	3-(Phosphonooxy)-1,2-propanediyl (9E,12E,9'E,12'E)bis(-9,12-octadecadienoate)
20.27_392.7735m/z	-0.422465	0.198158	0	1	-0.474361	0.162347	-0.228032	0.369866	20.27_392.773
20.27_395.2515m/z	-0.310206	0.224654	0	1	-0.408121	0.0989003	-0.145823	0.493411	(2R)-3-[(1Z)-1-Hexadecen-1-yloxy]-2-hydroxypropyl dihydrogen phosphate
20.27_414.7866m/z	-0.312045	0.259457	0	1	-0.390668	0.144507	-0.135704	0.569082	20.27_414.7866
20.27_417.2646m/z	-0.353292	0.199771	0	1	-0.40605	0.113922	-0.166925	0.471731	Alfentanil
20.27_718.5305m/z	-0.815863	0.203789	0	1	-0.90845	0.104613	-0.56272	0.30721	1-palmitoyl-2-oleoyl phosphatidylethanolamine
20.27_723.4858m/z	-0.690665	0.210782	0	1	-0.811776	0.126641	-0.499472	0.303261	1,26-Hexacosanediyl (2E,2'E)bis[3-(3,4-dihydroxyphenyl)acrylate]
20.27_762.5569m/z	-0.363552	0.437525	0	1	-1.12357	0.116507	-0.613196	0.330097	20.27_762.5569
20.27_767.5120m/z	-0.790384	0.193042	0	1	-0.886066	0.125274	-0.543075	0.295036	5-{4-(4-Amino-3-methylbutyl)-4-{5-[(12-hydroxy-3,12-dimethyl-1,6,8-trioxadispiro[4.1.5.2]tetradec-9-yl)methyl]-5-hexenoyl}-3-[(1E)-3-hydroxy-2-methyl-1-penten-1-yl]-2-methyl-1-cyclohexen-1-yl}-3-methy l-2(5H)-furanone
20.27_811.5382m/z	-1.10368	0.178719	0	1	-1.26684	0.100441	-0.777288	0.276872	(2R)-3-[(Hydroxy{[(1s,3R)-2,3,4,5,6-pentahydroxycyclohexyl]oxy}phosphoryl)oxy]-1,2-propanediyl dihexadecanoate
20.32_436.7997m/z	-0.38286	0.198964	0	1	-0.465757	0.10575	-0.200238	0.397369	20.32_436.7997
20.32_439.2776m/z	-0.379211	0.209825	0	1	-0.453536	0.123592	-0.184555	0.468506	ambruticin
20.32_458.8128m/z	-0.334771	0.266891	0	1	-0.42103	0.160561	-0.160804	0.536667	20.32_458.8128
20.32_461.2912m/z	-0.422947	0.22748	0	1	-0.485844	0.12868	-0.205772	0.465709	Pregnanediol-3-glucuronide
20.32_480.8258m/z	-0.430869	0.234288	0	1	-0.55317	0.134374	-0.23888	0.41487	20.32_480.8258
20.32_482.7981n	-0.537013	0.18734	0	1	-0.569041	0.145537	-0.287348	0.386743	20.32_482.7981
20.32_855.5646m/z	-0.523229	0.469106	0	1	-1.4425	0.127638	-0.764963	0.298752	(2R)-1-[(Hydroxy{[(1s,3R)-2,3,4,5,6-pentahydroxycyclohexyl]oxy}phosphoryl)oxy]-3-(stearoyloxy)-2-propanyl (11Z,14Z)-11,14-icosadienoate
20.36_502.8388m/z	-0.479297	0.222745	0	1	-0.59499	0.130044	-0.266376	0.399032	20.36_502.8388
20.36_505.3181m/z	-0.46647	0.239175	0	1	-0.577037	0.128755	-0.247983	0.457966	G16726
20.41_473.3443m/z	-0.0030561	0.997732	0	1	-1.66944	0.139628	-0.586356	0.466695	(5E,7Z,9E,11E,13Z,15E,17Z,19E)-4-Hydroxy-20-(4-hydroxy-2,6,6-trimethyl-1-cyclohexen-1-yl)-5,9,14,18-tetramethyl-5,7,9,11,13,15,17,19-icosaoctaen-2-one
20.45_517.3706m/z	-0.884308	0.399564	0	1	-1.59782	0.0820348	-1.36259	0.192202	3-(2-Hydroxy-2-propanyl)-8-isobutyryl-9-methyl-6,10-bis(3-methyl-2-buten-1-yl)-9-(4-methyl-3-penten-1-yl)-4-oxatricyclo[6.3.1.0~1,5~]dodec-5-ene-7,12-dione
20.45_561.3965m/z	-0.810926	0.423524	0	1	-1.27354	0.103613	-1.02806	0.204536	(17beta)-17-Hydroxyandrost-4-en-3-one - (17beta)-estra-1,3,5(10)-triene-3,17-diol (1:1)
20.45_605.4232m/z	-1.19414	0.328628	0	1	-1.66403	0.0762532	-0.991489	0.195028	(2R)-1-{[(2-Aminoethoxy)(hydroxy)phosphoryl]oxy}-3-hydroxy-2-propanyl (15Z)-15-tetracosenoate
20.50_649.4494m/z	-0.414115	0.68816	0	1	-1.71601	0.231381	-1.12828	0.242759	prednisolone steaglate
20.54_380.2460m/z	#N/A	#N/A	0	1	#N/A	#N/A	#N/A	#N/A	Idebenone
20.54_402.2592m/z	-0.488465	0.516125	0	1	#N/A	#N/A	-0.415509	0.522861	BHA
20.54_424.2723m/z	-0.54296	0.485814	0	1	-1.93205	0.0812591	-0.467532	0.461713	Deoxytubulosine
20.54_446.2853m/z	-1.18852	0.262675	0	1	#N/A	#N/A	-0.362648	0.652199	UNII:807T91913V
20.77_341.2661m/z	-0.405825	0.714162	0	1	-1.31725	0.428385	0.582657	0.413441	10'-apo-beta-carotenal
20.81_385.2922m/z	-0.132335	0.575688	0	1	-0.230267	0.604895	0.0643406	0.851494	3,6-Anhydro-1-O-palmitoylhexitol
20.81_429.3183m/z	-0.0890612	0.784934	0	1	-0.212704	0.679578	0.0867129	0.844639	(3E,5E,7E,9Z,11E,13E,15Z,17E)-18-(4-Hydroxy-2,6,6-trimethyl-1-cyclohexen-1-yl)-3,7,12,16-tetramethyl-3,5,7,9,11,13,15,17-octadecaoctaen-2-one
20.86_473.3446m/z	-0.118985	0.65897	0	1	-0.243233	0.571951	0.0180807	0.963389	(5E,7Z,9E,11E,13Z,15E,17Z,19E)-4-Hydroxy-20-(4-hydroxy-2,6,6-trimethyl-1-cyclohexen-1-yl)-5,9,14,18-tetramethyl-5,7,9,11,13,15,17,19-icosaoctaen-2-one
20.86_517.3708m/z	-0.119122	0.712609	0	1	-0.157073	0.695688	-0.0203591	0.959244	3-(2-Hydroxy-2-propanyl)-8-isobutyryl-9-methyl-6,10-bis(3-methyl-2-buten-1-yl)-9-(4-methyl-3-penten-1-yl)-4-oxatricyclo[6.3.1.0~1,5~]dodec-5-ene-7,12-dione
20.90_556.4413m/z	-0.28562	0.513246	0	1	0.151303	0.762316	0.0413615	0.937757	Dilauryl 3,3'-thiodipropionate
20.90_561.3969m/z	-0.0896254	0.781798	0	1	-0.148541	0.71643	0.0403457	0.922959	(17beta)-17-Hydroxyandrost-4-en-3-one - (17beta)-estra-1,3,5(10)-triene-3,17-diol (1:1)
20.90_605.4240m/z	-0.0990812	0.822384	0	1	-0.184279	0.75383	0.181844	0.736977	3,6-Anhydro-2,4,5-tris-O-(2-hydroxyethyl)-1-O-{2-[(9E)-9-octadecenoyloxy]ethyl}hexitol
20.90_649.4495m/z	-0.247003	0.555249	0	1	-0.31785	0.487571	-0.0908635	0.850942	prednisolone steaglate
20.90_688.5195m/z	-0.11253	0.861517	0	1	0.498836	0.488151	#N/A	#N/A	1-Myristoyl-2-Palmitoyl-sn-Glycero-3-Phosphocholine
20.95_424.2723m/z	-0.0934975	0.773031	0	1	-0.483775	0.274887	-0.11164	0.807533	Deoxytubulosine
21.09_399.3076m/z	0.0116851	0.974192	0	1	0.0464875	0.942739	-0.535263	0.350982	Apocarotenal
21.22_804.5513m/z	2.19292	0.319042	0	1	0.962279	0.644991	1.80827	0.398156	(2R)-2-[(4Z,7Z,10Z,13Z,16Z,19Z)-4,7,10,13,16,19-Docosahexaenoyloxy]-3-[(9Z)-9-hexadecenoyloxy]propyl 2-(trimethylammonio)ethyl phosphate
21.22_872.5387m/z	0.093521	0.917802	0	1	-2.03613	0.156932	-0.439573	0.638122	6-Nonenoic acid, 8-[(2S,2'R,4'S,5R,5'S,7R,7'R,8R,9S,9'S,10'R)-9-hydroxy-2,4',8,10'-tetramethyl-2'-[(2S,3S,5R,6R)-tetrahydro-6-hydroxy-6-(hydroxymethyl)-3,5-dimethyl-2H-pyran-2-yl]-9'-[[(2S,5S,6S)-tetr ahydro-5-methoxy-6-methyl-2H-pyran-2-yl]oxy][2,7'-bi-1,6-dioxaspiro[4.5]decan]-7-yl]-2,4,6-trimethyl-5-oxo-, sodium salt, (2S,4R,6E,8S)- (1:1)
21.31_487.3599m/z	-0.357784	0.419095	0	1	-0.251404	0.695506	-1.3868	0.0382735	21.31_487.3599
21.31_531.3860m/z	-0.858201	0.261096	0	1	-0.766691	0.432935	-1.73777	0.0598471	21.31_531.3860
21.31_575.4125m/z	0.164112	0.826436	0	1	-0.32162	0.685858	#N/A	#N/A	6,6,7b-Trimethyl-2a-(palmitoyloxy)-2,2a,4a,5,6,7,7a,7b-octahydro-1H-cyclobuta[e]inden-2-yl 2,4-dihydroxy-6-methylbenzoate
21.72_221.1750m/z	1.17358	0.346517	0	1	-0.300356	0.805751	1.05092	0.409043	UNII:S52T0S2V2J
21.72_250.1777m/z	0.786965	0.551509	0	1	#N/A	#N/A	-0.263858	0.858331	(4S)-4-[(2E)-2-Octenoyloxy]-4-(trimethylammonio)butanoate
21.81_501.3758m/z	-0.80233	0.234527	0	1	-0.105315	0.859641	0.138912	0.774907	4-Hydroxy-1-isobutyryl-8-methyl-3,5,7-tris(3-methyl-2-buten-1-yl)-8-(4-methyl-3-penten-1-yl)bicyclo[3.3.1]non-3-ene-2,9-dione
21.90_830.5669m/z	-0.199258	0.794893	0	1	-2.58643	0.291769	-0.792143	0.418867	(14R)-20-Amino-1-(3,4-dimethyl-5-propyl-2-furyl)-17-hydroxy-17-oxido-11-oxo-12,16,18-trioxa-17lambda~5~-phosphaicosan-14-yl 13-(3-methyl-5-pentyl-2-furyl)tridecanoate
21.95_780.5514m/z	-0.159071	0.930383	0	1	#N/A	#N/A	1.17441	0.141292	PC(14:0/22:5(4Z,7Z,10Z,13Z,16Z))
22.08_782.5664m/z	1.79121	0.32265	0	1	0.890026	0.695135	1.76281	0.379388	5212188
23.53_136.0615m/z	0.617277	0.33054	0	1	#N/A	#N/A	#N/A	#N/A	4,6-Diamino-5-formamidopyrimidine
3.01_155.0306m/z	-0.185077	0.529991	0	1	0.281727	0.411498	0.240581	0.35367	3.01_155.0306
3.01_245.0975m/z	-0.0439825	0.821723	0	1	-0.161403	0.746112	-0.326504	0.242105	Ipriflavone
3.15_125.0573m/z	#N/A	#N/A	#N/A	#N/A	#N/A	#N/A	#N/A	#N/A	3.15_125.0573
3.51_141.0520m/z	-0.0908121	0.904875	0	1	0.666548	0.289379	-0.540909	0.505529	Diacetin
3.64_120.0807m/z	0.209324	0.594198	0	1	1.0334	0.044296	0.434066	0.238404	Bemegride
3.64_131.0490m/z	0.52387	0.459557	0	1	0.626402	0.348554	0.800891	0.243704	m-hydroxy-Hydrocinnamic acid
3.64_166.0861m/z	0.233376	0.535316	0	1	1.03243	0.0367627	0.438482	0.215594	adrenaline
3.69_131.9298m/z	0.178025	0.575403	0	1	-0.283657	0.444254	0.419213	0.0428769	3.69_131.9298
3.92_183.0626m/z	0.155618	0.19984	0	1	0.224873	0.202826	0.142769	0.215122	3-[(2Z)-1-Oxo-2-buten-2-yl]pentanedioic acid
4.82_155.0311m/z	0.409226	0.373315	0	1	0.500919	0.289629	0.388739	0.330284	4-Hydroxy-2-oxoheptanedioic acid
4.91_157.0833m/z	0.0150556	0.925636	0	1	0.0649499	0.576663	-0.016303	0.837192	6-Deoxy-2,3-di-O-methyl-D-allopyranose
4.96_158.0026m/z	0.32635	0.532918	0	1	0.0565223	0.943075	0.484391	0.398252	Aminobenzoate Potassium
5.05_220.1177m/z	0.3007	0.511224	0	1	1.56774	0.0329228	0.310556	0.659122	1735184
5.32_195.1224m/z	-0.325317	0.328261	0	1	-0.440836	0.276821	-0.268478	0.307426	Acetylhistamine
5.32_217.1045m/z	-0.193793	0.567416	0	1	-0.211837	0.5445	-0.103004	0.722297	Cimetidine
5.50_153.0520m/z	-0.16345	0.489617	0	1	0.354846	0.433868	0.121663	0.821298	Tavaborole
5.50_171.0988m/z	#N/A	#N/A	#N/A	#N/A	#N/A	#N/A	#N/A	#N/A	Azelaic acid
5.86_127.0385m/z	#N/A	#N/A	#N/A	#N/A	#N/A	#N/A	#N/A	#N/A	2-methyleneglutaric acid
5.86_157.0833m/z	0.113115	0.566661	0	1	0.147525	0.319604	0.00977031	0.937013	6-Deoxy-2,3-di-O-methyl-D-allopyranose
6.09_139.0728m/z	0.576533	0.271667	0	1	#N/A	#N/A	-0.0276212	0.848314	Suberic acid
6.50_169.0469m/z	-0.402963	0.0660588	0	1	-0.256472	0.185442	0.0168578	0.96284	1,4,5-Trihydroxy-5-hydroxymethyl-2-methoxycyclohex-1-en-3-one
6.54_169.0826m/z	0.163401	0.674991	0	1	0.103599	0.686225	-0.0622193	0.791432	Dinitrosopentamethylenetetramine
7.04_153.0521m/z	0.0151282	0.95995	0	1	0.282835	0.520514	0.021503	0.948184	1778635
7.22_183.0623m/z	0.0835513	0.866327	0	1	0.136111	0.826999	-0.0776192	0.825411	1-Hydroxypyrene
7.45_188.0704m/z	0.114207	0.772595	0	1	1.21214	0.0215305	0.344235	0.317674	bendiocarb
7.45_205.0971m/z	0.211121	0.578186	0	1	1.22895	0.0202112	0.389993	0.263608	Gly-Phe
7.54_156.0760n	0.458531	0.485391	0	1	0.486166	0.270335	-0.800642	0.337711	7.54_156.0760
7.86_199.0574m/z	-0.0537611	0.931844	0	1	0.112606	0.835507	0.148514	0.802899	1,8-Pyrenediol
7.99_114.0913m/z	0.251583	0.675633	0	1	0.286866	0.526988	0.311433	0.501949	Triethanolamine
7.99_136.0729m/z	0.397502	0.487578	0	1	0.399411	0.386884	0.30538	0.527049	Hydrogen peroxide - urea
8.08_258.1698m/z	#N/A	#N/A	#N/A	#N/A	#N/A	#N/A	#N/A	#N/A	Hydroxyhexanoycarnitine
8.17_209.0783m/z	0.349303	0.526445	0	1	0.158301	0.765019	#N/A	#N/A	2047005
8.26_183.0988m/z	0.295431	0.299237	0	1	0.310912	0.414572	0.289022	0.176507	5-(dimethylaminohydrazinylidene)-4-imidazolecarboxamide
8.31_179.0675m/z	#N/A	#N/A	0	1	#N/A	#N/A	#N/A	#N/A	Cantharidin
8.45_178.1335m/z	#N/A	#N/A	0	1	-2.74341	0.173254	#N/A	#N/A	Guanadrel
8.45_244.1540m/z	0.334983	0.710124	0	1	1.46716	0.0932596	0.520145	0.498264	etamiphylline
8.54_139.0516m/z	#N/A	#N/A	0	1	#N/A	#N/A	-1.68834	0.0173894	1726196
8.54_239.1485m/z	-0.542658	0.619853	0	1	-0.536773	0.672766	-0.870071	0.533453	hercynine
8.54_261.1312m/z	-0.591365	0.60266	0	1	-0.106416	0.929858	-0.777034	0.578203	SYSU-00437
8.58_275.1099m/z	#N/A	#N/A	0	1	#N/A	#N/A	#N/A	#N/A	Porphyrin
8.67_195.0621m/z	-0.197909	0.554704	0	1	-0.34692	0.275003	-0.670017	0.174258	n-Propyl GalIate
8.76_316.2113m/z	0.511952	0.685529	0	1	0.643856	0.617704	0.759413	0.51893	Butoctamide semisuccinate
8.81_201.1092m/z	0.618489	0.168177	0	1	0.597011	0.00140281	0.753375	0.0164154	2-hydroxysebacic acid
8.81_221.1697m/z	0.485765	0.698861	0	1	-0.0678007	0.963774	-0.0141958	0.990498	3-deoxyestradiol
8.94_246.1698m/z	0.373428	0.550467	0	1	1.60333	0.0283819	0.876123	0.150631	Pinacidil hydrate
8.99_316.1757m/z	#N/A	#N/A	#N/A	#N/A	#N/A	#N/A	#N/A	#N/A	Deoxybrevianamide E
9.08_245.0899m/z	0.134122	0.713545	0	1	0.0622186	0.791033	0.129654	0.620729	Indole-3-pyrubate
9.13_209.0782m/z	0.326393	0.433777	0	1	0.585963	0.0811809	0.298558	0.434309	Flurbiprofen
9.17_195.0624m/z	#N/A	#N/A	0	1	#N/A	#N/A	#N/A	#N/A	Temozolomide
9.17_231.1200m/z	0.0530369	0.871314	0	1	-0.383984	0.36341	0.224415	0.60041	Dienestrol
9.22_167.0676m/z	-0.000888225	0.99851	0	1	0.453384	0.31912	-0.120119	0.803629	Phosphocholine conjugate acid
9.31_223.0939m/z	#N/A	#N/A	#N/A	#N/A	#N/A	#N/A	#N/A	#N/A	8-hydroxy-7-methylguanine
9.40_161.0648m/z	-0.00829281	0.990982	0	1	0.131319	0.855752	0.29914	0.673759	meta-Chlorophenylpiperazine
9.40_283.1743m/z	#N/A	#N/A	0	1	#N/A	#N/A	#N/A	#N/A	MM3670000
9.40_300.2012m/z	-0.511545	0.473922	0	1	-0.197118	0.778303	-0.163917	0.836453	tetradonium bromide
9.40_305.1569m/z	-2.06983	0.351357	0	1	-1.22848	0.486538	#N/A	#N/A	bisphenol A diglycidyl ether
9.49_201.1092m/z	#N/A	#N/A	#N/A	#N/A	#N/A	#N/A	#N/A	#N/A	(+/-)-Camphoric acid
9.49_316.2114m/z	0.378915	0.801809	0	1	#N/A	#N/A	0.190066	0.902598	Butoctamide semisuccinate
9.62_275.1462m/z	#N/A	#N/A	0	1	#N/A	#N/A	#N/A	#N/A	Nafenopin
9.67_120.0557m/z	0.283109	0.19159	0	1	0.313089	0.211749	0.278316	0.316414	DL-Histidine
9.67_262.2008m/z	-0.602566	0.424122	0	1	0.132944	0.729614	-0.50069	0.222613	UNII:S52T0S2V2J
9.71_229.1044m/z	-0.00299985	0.996508	0	1	-0.569287	0.582143	1.0792	0.338432	(2E)-3-Phenyl-2-propen-1-yl (2Z)-3-phenylacrylate
9.76_229.0405m/z	-1.40604	0.0767389	0	1	-1.41161	0.100527	-0.722995	0.24949	DAPSONE HYDROXYLAMINE
9.81_180.0652m/z	0.403577	0.451956	0	1	1.11757	0.0470376	0.625875	0.2375	Kinetin
9.85_272.1852m/z	#N/A	#N/A	0	1	0.0685598	0.956917	#N/A	#N/A	MFCD00048696
9.99_327.2007m/z	-0.574698	0.561887	0	1	#N/A	#N/A	-0.234664	0.78864	Cortisol
9.99_344.2275m/z	-0.885924	0.590689	0	1	-0.680347	0.605974	-0.415921	0.783037	9.99_344.2275
9.99_349.1830m/z	-0.862295	0.74398	0	1	0.225533	0.929075	1.59359	0.426311	ethyl dibunate
9.99_365.1560m/z	-0.356728	0.429108	0	1	-0.595072	0.414156	-0.0866556	0.793688	pelanserin hydrochloride
